# Supplementary material for: Phenyl­hydrazinium (6-carb­oxy­pyridine-2-carboxyl­ato)(pyridine-2,6-dicarboxyl­ato)cobaltate(II)–pyridine-2,6-dicarb­oxy­lic acid–water (1/1/3)
Source: Acta Crystallogr Sect E Struct Rep Online. 2010 Nov 24;66(Pt 12):m1643–4. doi: 10.1107/S1600536810048191 (PMC3011730; doi:10.1107/S1600536810048191)
Supplement: Supplementary file 1 [file e-66-m1643-sup1.cif]

##############################################################################
###                                                                        ###
###        Electronic paper (Acta Crystallographica Section E)             ###
###                                                                        ###
##############################################################################
#                                                                            #
# This CIF contains the data in a paper accepted for publication in Acta     #
# Crystallographica Section E. It conforms to the requirements of Notes      #
# for Authors for Section E, and has been peer reviewed under the auspices   #
# of the IUCr Commission on Journals.                                        #
#                                                                            #
# Full details of the Crystallographic Information File format               #
# are given in the paper "The Crystallographic Information File (CIF):       #
# a New Standard Archive File for Crystallography" by S. R. Hall, F. H.      #
# Allen and I. D. Brown [Acta Cryst. (1991), A47, 655-685].                  #
#                                                                            #
# The current version of the core CIF dictionary is obtainable from          #
# ftp://ftp.iucr.org/pub/cif_core.dic. The current version number is 2.4.    #
#                                                                            #
# Software is freely available for graphical display of the structure(s) in  #
# this CIF.  For information consult the CIF home page http://www.iucr.org/  #
# cif/home.html                                                              #
#                                                                            #
# This file may be used for bona fide research purposes within the           #
# scientific community so long as proper attribution is given to the journal # 
# article from which it was obtained.                                        #
#                                                                            #
##############################################################################
                                             
data_global
_audit_creation_method     'form.cif (version 2.0)'
_journal_data_validation_number     ?
_journal_date_recd_electronic     2010-11-08
_journal_date_accepted     2010-11-18
_journal_name_full     'Acta Crystallographica, Section E'
_journal_year     2010
_journal_volume     66
_journal_issue     12
_journal_page_first     m1643
_journal_page_last     m1644
_journal_paper_category     QM
_journal_coeditor_code     SI2309
_publ_contact_author_name     'Manuela Ramos Silva'
_publ_contact_author_address
;
     Faculdade Ci\^encias e Tecnologia
     Departamento de F\'isica
     Universidade de Coimbra
     P-3004-516 Coimbra
     Portugal
;
_publ_contact_author_email     manuela@pollux.fis.uc.pt
_publ_contact_author_fax     351-239-829158
_publ_contact_author_phone     351-239-410648
_publ_section_title
;\
Phenylhydrazinium
(6-carboxypyridine-2-carboxylato)(pyridine-2,6-dicarboxylato)cobaltate(II)--\
pyridine-2,6-dicarboxylic acid--water (1/1/3)
;
loop_
    _publ_author_name
    _publ_author_footnote
    _publ_author_address
    'Yuste, Consuelo' .
;
     CEMDRX
     Physics Department
     University of Coimbra
     P-3004-516 Coimbra
     Portugal
;
    'Ramos Silva, Manuela' .
;
     CEMDRX
     Physics Department
     University of Coimbra
     P-3004-516 Coimbra
     Portugal
;
    'Ghadermazi, Mohammad ' .
;
     Department of Chemistry
     Faculty of Science
     University of Kurdistan
     Sanandaj
     Iran
;
    'Feizi, Fariba' .
;
     Department of Chemistry
     Faculty of Science
     University of Kurdistan
     Sanandaj
     Iran
;
    'Motieiyan, Elham ' .
;
     Department of Chemistry
     Faculty of Science
     Payame Noor University
     Qom
     Iran
;
data_I
_audit_creation_method     SHELXL-97
_chemical_name_systematic
;
Phenylhydrazinium
(6-carboxypyridine-2-carboxylato)(pyridine-2,6-dicarboxylato)cobaltate(II)-
pyridine-2,6-dicarboxylic acid--water (1/1/3)
;
_chemical_name_common     ?
_chemical_formula_moiety
                            'C6 H9 N2 +, C14 H7 Co N2 O8 -, C7 H5 N O4, 3(H2 O)'
_chemical_formula_sum     'C27 H27 Co N5 O15'
_chemical_formula_iupac
                '(C6 H9 N2) [Co (C7 H3 N1 O4) (C7 H4 N1 O4)], C7 H5 N O4, 3H2 O'
_chemical_formula_weight     720.47
_chemical_melting_point     ?
_symmetry_cell_setting     triclinic
_symmetry_space_group_name_H-M     'P -1'
loop_
    _symmetry_equiv_pos_as_xyz
    'x, y, z'
    '-x, -y, -z'
_cell_length_a     8.8019(4)
_cell_length_b     12.2378(5)
_cell_length_c     14.6559(7)
_cell_angle_alpha     101.080(2)
_cell_angle_beta     91.351(3)
_cell_angle_gamma     98.749(3)
_cell_volume     1528.95(12)
_cell_formula_units_Z     2
_cell_measurement_reflns_used     8005
_cell_measurement_theta_min     2.80
_cell_measurement_theta_max     25.23
_cell_measurement_temperature     293(2)
_exptl_crystal_description     block
_exptl_crystal_colour     brown
_exptl_crystal_size_max     0.25
_exptl_crystal_size_mid     0.12
_exptl_crystal_size_min     0.12
_exptl_crystal_density_diffrn     1.565
_exptl_crystal_density_meas     ?
_exptl_crystal_density_method     'not measured'
_exptl_crystal_F_000     742
_exptl_absorpt_coefficient_mu     0.644
_exptl_absorpt_correction_type     multi-scan
_exptl_absorpt_process_details     '(SADABS; Sheldrick, 2000)'
_exptl_absorpt_correction_T_min     0.825
_exptl_absorpt_correction_T_max     0.999
_exptl_special_details
;
;
_diffrn_ambient_temperature     293(2)
_diffrn_radiation_type     MoK\a
_diffrn_radiation_wavelength     0.71073
_diffrn_radiation_source     'fine-focus sealed tube'
_diffrn_radiation_monochromator     graphite
_diffrn_measurement_device_type     'Bruker APEX CCD area-detector'
_diffrn_measurement_method     '\f and \w'
_diffrn_detector_area_resol_mean     ?
_diffrn_reflns_number     27004
_diffrn_reflns_av_R_equivalents     0.0379
_diffrn_reflns_av_sigmaI/netI     0.0353
_diffrn_reflns_theta_min     1.72
_diffrn_reflns_theta_max     25.28
_diffrn_reflns_theta_full     25.28
_diffrn_measured_fraction_theta_max     0.992
_diffrn_measured_fraction_theta_full     0.992
_diffrn_reflns_limit_h_min     -10
_diffrn_reflns_limit_h_max     10
_diffrn_reflns_limit_k_min     -14
_diffrn_reflns_limit_k_max     14
_diffrn_reflns_limit_l_min     -17
_diffrn_reflns_limit_l_max     17
_refine_special_details
;
Refinement of <i>F</i>^2^ against ALL reflections. The weighted <i>R</i>-factor
<i>wR</i> and goodness of fit <i>S</i> are based on <i>F</i>^2^, conventional
<i>R</i>-factors <i>R</i> are based on <i>F</i>, with <i>F</i> set to zero for
negative <i>F</i>^2^. The threshold expression of <i>F</i>^2^ >
\s(<i>F</i>^2^) is used only for calculating <i>R</i>-factors(gt) <i>etc</i>.
and is not relevant to the choice of reflections for refinement.
<i>R</i>-factors based on <i>F</i>^2^ are statistically about twice as large
as those based on <i>F</i>, and <i>R</i>- factors based on ALL data will be
even larger.
;
_reflns_number_total     5526
_reflns_number_gt     4198
_reflns_threshold_expression     I>2\s(I)
_refine_ls_structure_factor_coef     Fsqd
_refine_ls_matrix_type     full
_refine_ls_R_factor_all     0.0673
_refine_ls_R_factor_gt     0.0427
_refine_ls_wR_factor_gt     0.1288
_refine_ls_wR_factor_ref     0.1666
_refine_ls_goodness_of_fit_ref     1.132
_refine_ls_restrained_S_all     1.132
_refine_ls_number_reflns     5526
_refine_ls_number_parameters     462
_refine_ls_number_restraints     6
_refine_ls_hydrogen_treatment     mixed
_refine_ls_weighting_scheme     calc
_refine_ls_weighting_details
         'calc w=1/[\s^2^(Fo^2^)+(0.1037P)^2^+0.0000P] where P=(Fo^2^+2Fc^2^)/3'
_atom_sites_solution_hydrogens     geom
_atom_sites_solution_primary     direct
_atom_sites_solution_secondary     difmap
_refine_ls_shift/su_max     0.002
_refine_ls_shift/su_mean     0.000
_refine_diff_density_max     0.711
_refine_diff_density_min     -0.779
_refine_ls_extinction_method     none
_refine_ls_extinction_coef     ?
loop_
    _atom_type_symbol
    _atom_type_description
    _atom_type_scat_dispersion_real
    _atom_type_scat_dispersion_imag
    _atom_type_scat_source
    'C' 'C' 0.0033 0.0016
                         'International Tables Vol C Tables 4.2.6.8 and 6.1.1.4'
    'H' 'H' 0.0000 0.0000
                         'International Tables Vol C Tables 4.2.6.8 and 6.1.1.4'
    'Co' 'Co' 0.3494 0.9721
                         'International Tables Vol C Tables 4.2.6.8 and 6.1.1.4'
    'N' 'N' 0.0061 0.0033
                         'International Tables Vol C Tables 4.2.6.8 and 6.1.1.4'
    'O' 'O' 0.0106 0.0060
                         'International Tables Vol C Tables 4.2.6.8 and 6.1.1.4'
_computing_data_collection     'APEX2 (Bruker, 2003)'
_computing_cell_refinement     'SAINT (Bruker, 2003)'
_computing_data_reduction     'SAINT (Bruker, 2003)'
_computing_structure_solution     'SHELXS97 (Sheldrick, 2008)'
_computing_structure_refinement     'SHELXL97 (Sheldrick, 2008)'
_computing_molecular_graphics     'ORTEPII (Johnson, 1976)'
_computing_publication_material     'SHELXL97 (Sheldrick, 2008)'
loop_
    _atom_site_type_symbol
    _atom_site_label
    _atom_site_fract_x
    _atom_site_fract_y
    _atom_site_fract_z
    _atom_site_U_iso_or_equiv
    _atom_site_adp_type
    _atom_site_calc_flag
    _atom_site_refinement_flags
    _atom_site_occupancy
    _atom_site_disorder_assembly
    _atom_site_disorder_group
    Co Co1 0.08241(5) 0.11526(3) 0.27416(3) 0.03986(15) Uani d . 1 . .
    N N1 0.0353(3) 0.20143(19) 0.17546(17) 0.0321(5) Uani d . 1 . .
    N N2 0.1315(3) 0.0232(2) 0.36950(16) 0.0333(6) Uani d . 1 . .
    O O1 0.1988(3) 0.04183(18) 0.15618(15) 0.0439(5) Uani d . 1 . .
    O O2 0.2202(3) 0.03896(18) 0.00472(16) 0.0467(6) Uani d . 1 . .
    O O3 -0.0290(3) 0.2509(2) 0.34757(17) 0.0604(7) Uani d . 1 . .
    O O4 -0.1504(3) 0.3913(2) 0.32449(19) 0.0718(8) Uani d . 1 . .
    O O5 -0.1078(3) -0.0133(2) 0.25722(17) 0.0549(6) Uani d . 1 . .
    O O6 -0.2095(3) -0.1669(2) 0.30695(18) 0.0554(6) Uani d . 1 . .
    O O7 0.3082(3) 0.2062(2) 0.35125(17) 0.0533(6) Uani d . 1 . .
    O O8 0.4774(3) 0.1909(2) 0.46295(19) 0.0645(7) Uani d . 1 . .
    H H8 0.5193 0.2522 0.4538 0.097 Uiso calc R 1 . .
    O O13 0.7224(4) 0.5896(2) 0.2939(2) 0.0735(8) Uani d D 1 . .
    H H13A 0.767(4) 0.6505(12) 0.328(2) 0.110 Uiso d D 1 . .
    H H13B 0.765(3) 0.5383(15) 0.310(3) 0.110 Uiso d D 1 . .
    O O14 0.6225(4) 0.3733(3) 0.4384(2) 0.0911(10) Uani d D 1 . .
    H H14A 0.696(2) 0.384(3) 0.4033(16) 0.137 Uiso d D 1 . .
    H H14B 0.606(4) 0.4388(13) 0.464(3) 0.137 Uiso d D 1 . .
    O O15 0.7032(9) 0.5579(4) 0.5692(4) 0.111(3) Uani d P 0.600(6) . .
    O O16 0.0711(12) 0.3917(6) 0.5180(5) 0.100(4) Uani d P 0.400(6) . .
    C C1 0.1723(3) 0.0746(2) 0.0823(2) 0.0344(7) Uani d . 1 . .
    C C2 0.0767(3) 0.1683(2) 0.0894(2) 0.0315(6) Uani d . 1 . .
    C C3 0.0373(4) 0.2194(3) 0.0181(2) 0.0388(7) Uani d . 1 . .
    H H3 0.0651 0.1947 -0.0424 0.047 Uiso calc R 1 . .
    C C4 -0.0448(4) 0.3087(3) 0.0388(2) 0.0430(8) Uani d . 1 . .
    H H4 -0.0725 0.3448 -0.0079 0.052 Uiso calc R 1 . .
    C C5 -0.0851(4) 0.3435(3) 0.1288(2) 0.0437(8) Uani d . 1 . .
    H H5 -0.1393 0.4035 0.1437 0.052 Uiso calc R 1 . .
    C C6 -0.0434(3) 0.2873(2) 0.1966(2) 0.0355(7) Uani d . 1 . .
    C C7 -0.0777(4) 0.3123(3) 0.2975(2) 0.0472(8) Uani d . 1 . .
    C C8 -0.1070(4) -0.0855(3) 0.3071(2) 0.0413(8) Uani d . 1 . .
    C C9 0.0315(3) -0.0679(2) 0.3749(2) 0.0357(7) Uani d . 1 . .
    C C10 0.0559(4) -0.1344(3) 0.4379(2) 0.0417(8) Uani d . 1 . .
    H H10 -0.0138 -0.1988 0.4404 0.050 Uiso calc R 1 . .
    C C11 0.1854(4) -0.1037(3) 0.4969(2) 0.0465(8) Uani d . 1 . .
    H H11 0.2037 -0.1474 0.5401 0.056 Uiso calc R 1 . .
    C C12 0.2878(4) -0.0085(3) 0.4920(2) 0.0438(8) Uani d . 1 . .
    H H12 0.3755 0.0137 0.5318 0.053 Uiso calc R 1 . .
    C C13 0.2571(3) 0.0526(3) 0.4267(2) 0.0388(7) Uani d . 1 . .
    C C14 0.3519(4) 0.1574(3) 0.4096(2) 0.0441(8) Uani d . 1 . .
    N N3 0.5452(3) 0.71742(19) 0.98841(17) 0.0336(6) Uani d . 1 . .
    O O9 0.3803(3) 0.88505(18) 1.00552(14) 0.0423(5) Uani d . 1 . .
    H H9 0.3352 0.9391 1.0061 0.063 Uiso calc R 1 . .
    O O10 0.3851(3) 0.88449(19) 0.85355(16) 0.0494(6) Uani d . 1 . .
    O O11 0.6360(3) 0.6510(2) 1.14056(17) 0.0620(7) Uani d . 1 . .
    H H11A 0.6807 0.6353 1.1849 0.093 Uiso calc R 1 . .
    O O12 0.7558(3) 0.5215(2) 1.0602(2) 0.0749(8) Uani d . 1 . .
    C C16 0.4987(3) 0.7465(2) 0.9112(2) 0.0354(7) Uani d . 1 . .
    C C17 0.5231(4) 0.6919(3) 0.8224(2) 0.0458(8) Uani d . 1 . .
    H H17 0.4890 0.7164 0.7704 0.055 Uiso calc R 1 . .
    C C18 0.5987(4) 0.6008(3) 0.8129(3) 0.0550(9) Uani d . 1 . .
    H H18 0.6161 0.5617 0.7541 0.066 Uiso calc R 1 . .
    C C19 0.6486(4) 0.5682(3) 0.8917(3) 0.0475(8) Uani d . 1 . .
    H H19 0.7006 0.5068 0.8872 0.057 Uiso calc R 1 . .
    C C20 0.6203(3) 0.6280(2) 0.9773(2) 0.0378(7) Uani d . 1 . .
    C C15 0.4154(3) 0.8466(2) 0.9206(2) 0.0353(7) Uani d . 1 . .
    C C21 0.6782(4) 0.5948(3) 1.0634(3) 0.0456(8) Uani d . 1 . .
    N N4 0.5745(3) 0.8905(2) 0.17482(17) 0.0379(6) Uani d . 1 . .
    H H4A 0.6351 0.8616 0.2101 0.057 Uiso calc R 1 . .
    H H4B 0.6256 0.9537 0.1619 0.057 Uiso calc R 1 . .
    H H4C 0.5459 0.8410 0.1221 0.057 Uiso calc R 1 . .
    N N5 0.4388(3) 0.9152(2) 0.22451(19) 0.0416(6) Uani d . 1 . .
    H H5A 0.373(4) 0.950(3) 0.186(2) 0.050 Uiso d . 1 . .
    C C22 0.3461(4) 0.8152(2) 0.2400(2) 0.0367(7) Uani d . 1 . .
    C C23 0.1992(4) 0.7818(3) 0.1991(2) 0.0488(9) Uani d . 1 . .
    H H23 0.1624 0.8224 0.1582 0.059 Uiso calc R 1 . .
    C C24 0.1081(4) 0.6894(3) 0.2185(3) 0.0580(10) Uani d . 1 . .
    H H24 0.0091 0.6677 0.1910 0.070 Uiso calc R 1 . .
    C C25 0.1611(5) 0.6277(3) 0.2787(3) 0.0599(11) Uani d . 1 . .
    H H25 0.0990 0.5644 0.2913 0.072 Uiso calc R 1 . .
    C C26 0.3070(5) 0.6615(3) 0.3196(3) 0.0566(10) Uani d . 1 . .
    H H26 0.3432 0.6208 0.3606 0.068 Uiso calc R 1 . .
    C C27 0.4004(4) 0.7545(3) 0.3010(2) 0.0483(8) Uani d . 1 . .
    H H27 0.4991 0.7765 0.3290 0.058 Uiso calc R 1 . .
loop_
    _atom_site_aniso_label
    _atom_site_aniso_U_11
    _atom_site_aniso_U_22
    _atom_site_aniso_U_33
    _atom_site_aniso_U_12
    _atom_site_aniso_U_13
    _atom_site_aniso_U_23
    Co1 0.0464(3) 0.0381(2) 0.0397(3) 0.0132(2) 0.0000(2) 0.01435(19)
    N1 0.0308(12) 0.0296(12) 0.0389(14) 0.0099(10) 0.0025(11) 0.0103(10)
    N2 0.0325(13) 0.0362(13) 0.0320(13) 0.0088(11) 0.0009(11) 0.0062(10)
    O1 0.0504(13) 0.0434(12) 0.0459(13) 0.0248(10) 0.0005(10) 0.0152(10)
    O2 0.0571(14) 0.0433(12) 0.0446(13) 0.0251(11) 0.0051(11) 0.0068(10)
    O3 0.0909(19) 0.0574(15) 0.0440(14) 0.0353(14) 0.0181(13) 0.0174(12)
    O4 0.104(2) 0.0577(15) 0.0709(18) 0.0476(15) 0.0441(16) 0.0228(13)
    O5 0.0472(14) 0.0600(15) 0.0607(15) 0.0037(12) -0.0168(12) 0.0258(13)
    O6 0.0474(14) 0.0505(14) 0.0652(16) -0.0032(12) -0.0096(12) 0.0138(12)
    O7 0.0584(15) 0.0524(14) 0.0492(14) -0.0025(12) -0.0069(12) 0.0202(12)
    O8 0.0483(15) 0.0739(19) 0.0680(17) -0.0122(13) -0.0157(13) 0.0254(15)
    O13 0.090(2) 0.0642(17) 0.0686(19) 0.0135(16) -0.0180(16) 0.0220(15)
    O14 0.097(2) 0.076(2) 0.088(2) -0.0165(18) 0.0360(19) 0.0076(18)
    O15 0.196(7) 0.056(3) 0.082(4) 0.050(4) -0.017(4) -0.006(3)
    O16 0.175(9) 0.061(5) 0.050(5) -0.001(5) -0.032(5) -0.002(4)
    C1 0.0299(15) 0.0291(15) 0.0440(18) 0.0072(12) -0.0010(13) 0.0050(13)
    C2 0.0296(14) 0.0272(14) 0.0377(17) 0.0064(12) -0.0018(12) 0.0055(12)
    C3 0.0424(17) 0.0395(17) 0.0370(17) 0.0112(14) 0.0000(14) 0.0102(14)
    C4 0.0484(19) 0.0414(17) 0.0454(19) 0.0167(15) -0.0020(15) 0.0170(15)
    C5 0.0425(18) 0.0367(16) 0.058(2) 0.0165(14) 0.0052(16) 0.0165(15)
    C6 0.0357(16) 0.0267(14) 0.0470(18) 0.0088(12) 0.0075(14) 0.0111(13)
    C7 0.057(2) 0.0402(18) 0.050(2) 0.0163(16) 0.0156(17) 0.0155(15)
    C8 0.0385(17) 0.0402(18) 0.0445(19) 0.0089(15) -0.0032(14) 0.0055(15)
    C9 0.0366(16) 0.0356(16) 0.0352(16) 0.0121(13) 0.0035(13) 0.0028(13)
    C10 0.0446(18) 0.0393(17) 0.0446(19) 0.0113(14) 0.0047(15) 0.0126(14)
    C11 0.0488(19) 0.053(2) 0.0465(19) 0.0175(16) 0.0058(16) 0.0241(16)
    C12 0.0386(17) 0.062(2) 0.0354(17) 0.0181(16) -0.0019(14) 0.0139(15)
    C13 0.0322(16) 0.0497(18) 0.0360(17) 0.0120(14) 0.0028(13) 0.0081(14)
    C14 0.0376(18) 0.052(2) 0.0418(19) 0.0032(15) 0.0008(15) 0.0095(16)
    N3 0.0318(13) 0.0267(12) 0.0436(15) 0.0073(10) 0.0022(11) 0.0081(10)
    O9 0.0508(13) 0.0435(12) 0.0390(12) 0.0241(10) 0.0050(10) 0.0109(10)
    O10 0.0688(16) 0.0441(13) 0.0418(13) 0.0214(12) 0.0017(11) 0.0150(10)
    O11 0.0911(19) 0.0541(14) 0.0491(15) 0.0348(14) -0.0068(14) 0.0137(12)
    O12 0.090(2) 0.0721(17) 0.083(2) 0.0550(16) 0.0105(16) 0.0316(15)
    C16 0.0360(16) 0.0297(15) 0.0401(17) 0.0055(13) 0.0023(13) 0.0058(13)
    C17 0.053(2) 0.0431(18) 0.0412(19) 0.0128(16) 0.0045(16) 0.0041(15)
    C18 0.065(2) 0.049(2) 0.049(2) 0.0212(18) 0.0111(18) -0.0050(17)
    C19 0.0490(19) 0.0331(16) 0.060(2) 0.0140(15) 0.0082(17) 0.0027(15)
    C20 0.0343(16) 0.0282(15) 0.0509(19) 0.0073(13) 0.0026(14) 0.0063(13)
    C15 0.0331(16) 0.0316(15) 0.0415(18) 0.0046(13) 0.0010(13) 0.0085(13)
    C21 0.0457(19) 0.0328(16) 0.062(2) 0.0110(15) 0.0006(16) 0.0145(15)
    N4 0.0375(14) 0.0356(13) 0.0411(15) 0.0069(11) -0.0027(11) 0.0089(11)
    N5 0.0447(15) 0.0362(14) 0.0466(16) 0.0124(12) 0.0043(13) 0.0095(12)
    C22 0.0430(17) 0.0337(16) 0.0337(16) 0.0103(14) 0.0060(14) 0.0032(13)
    C23 0.048(2) 0.049(2) 0.048(2) 0.0101(17) -0.0021(16) 0.0062(16)
    C24 0.048(2) 0.056(2) 0.065(3) 0.0004(18) 0.0050(18) 0.0026(19)
    C25 0.072(3) 0.041(2) 0.061(2) -0.0036(19) 0.025(2) 0.0023(18)
    C26 0.081(3) 0.046(2) 0.046(2) 0.014(2) 0.0116(19) 0.0153(16)
    C27 0.055(2) 0.049(2) 0.0430(19) 0.0095(17) -0.0043(16) 0.0129(16)
_geom_special_details
;
All e.s.d.'s (except the e.s.d. in the dihedral angle between two l.s. planes)
are estimated using the full covariance matrix. The cell e.s.d.'s are taken
into account individually in the estimation of e.s.d.'s in distances, angles
and torsion angles; correlations between e.s.d.'s in cell parameters are only
used when they are defined by crystal symmetry. An approximate (isotropic)
treatment of cell e.s.d.'s is used for estimating e.s.d.'s involving l.s.
planes.
;
loop_
    _geom_bond_atom_site_label_1
    _geom_bond_atom_site_label_2
    _geom_bond_site_symmetry_2
    _geom_bond_distance
    _geom_bond_publ_flag
    Co1 N1 . 2.017(2) y
    Co1 N2 . 2.033(2) y
    Co1 O5 . 2.090(2) y
    Co1 O1 . 2.148(2) y
    Co1 O3 . 2.175(2) y
    Co1 O7 . 2.281(2) y
    N1 C2 . 1.325(4) ?
    N1 C6 . 1.337(3) ?
    N2 C9 . 1.327(4) ?
    N2 C13 . 1.332(4) ?
    O1 C1 . 1.254(4) ?
    O2 C1 . 1.244(4) ?
    O3 C7 . 1.257(4) ?
    O4 C7 . 1.247(4) ?
    O5 C8 . 1.251(4) ?
    O6 C8 . 1.238(4) ?
    O7 C14 . 1.219(4) ?
    O8 C14 . 1.303(4) ?
    O8 H8 . 0.8200 ?
    O13 H13A . 0.85(2) ?
    O13 H13B . 0.85(3) ?
    O14 H14A . 0.85(2) ?
    O14 H14B . 0.85(3) ?
    C1 C2 . 1.512(4) ?
    C2 C3 . 1.380(4) ?
    C3 C4 . 1.390(4) ?
    C3 H3 . 0.9300 ?
    C4 C5 . 1.377(5) ?
    C4 H4 . 0.9300 ?
    C5 C6 . 1.385(4) ?
    C5 H5 . 0.9300 ?
    C6 C7 . 1.500(4) ?
    C8 C9 . 1.517(4) ?
    C9 C10 . 1.375(4) ?
    C10 C11 . 1.373(5) ?
    C10 H10 . 0.9300 ?
    C11 C12 . 1.376(5) ?
    C11 H11 . 0.9300 ?
    C12 C13 . 1.368(4) ?
    C12 H12 . 0.9300 ?
    C13 C14 . 1.487(5) ?
    N3 C16 . 1.323(4) ?
    N3 C20 . 1.348(3) ?
    O9 C15 . 1.304(4) ?
    O9 H9 . 0.8200 ?
    O10 C15 . 1.206(4) ?
    O11 C21 . 1.300(4) ?
    O11 H11A . 0.8200 ?
    O12 C21 . 1.202(4) ?
    C16 C17 . 1.382(4) ?
    C16 C15 . 1.507(4) ?
    C17 C18 . 1.369(4) ?
    C17 H17 . 0.9300 ?
    C18 C19 . 1.376(5) ?
    C18 H18 . 0.9300 ?
    C19 C20 . 1.375(4) ?
    C19 H19 . 0.9300 ?
    C20 C21 . 1.498(4) ?
    N4 N5 . 1.454(3) ?
    N4 H4A . 0.8900 ?
    N4 H4B . 0.8900 ?
    N4 H4C . 0.8900 ?
    N5 C22 . 1.424(4) ?
    N5 H5A . 0.99(3) ?
    C22 C23 . 1.380(5) ?
    C22 C27 . 1.386(4) ?
    C23 C24 . 1.365(5) ?
    C23 H23 . 0.9300 ?
    C24 C25 . 1.382(5) ?
    C24 H24 . 0.9300 ?
    C25 C26 . 1.373(6) ?
    C25 H25 . 0.9300 ?
    C26 C27 . 1.376(5) ?
    C26 H26 . 0.9300 ?
    C27 H27 . 0.9300 ?
loop_
    _geom_angle_atom_site_label_1
    _geom_angle_atom_site_label_2
    _geom_angle_atom_site_label_3
    _geom_angle_site_symmetry_1
    _geom_angle_site_symmetry_3
    _geom_angle
    _geom_angle_publ_flag
    N1 Co1 N2 . . 177.68(9) ?
    N1 Co1 O5 . . 102.10(9) ?
    N2 Co1 O5 . . 77.14(9) ?
    N1 Co1 O1 . . 76.28(8) ?
    N2 Co1 O1 . . 101.57(8) ?
    O5 Co1 O1 . . 96.18(10) ?
    N1 Co1 O3 . . 75.72(9) ?
    N2 Co1 O3 . . 106.53(9) ?
    O5 Co1 O3 . . 97.68(10) ?
    O1 Co1 O3 . . 150.78(9) ?
    N1 Co1 O7 . . 107.38(9) ?
    N2 Co1 O7 . . 73.46(9) ?
    O5 Co1 O7 . . 150.47(9) ?
    O1 Co1 O7 . . 92.35(9) ?
    O3 Co1 O7 . . 88.12(10) ?
    C2 N1 C6 . . 121.0(2) ?
    C2 N1 Co1 . . 119.22(18) ?
    C6 N1 Co1 . . 119.7(2) ?
    C9 N2 C13 . . 119.9(3) ?
    C9 N2 Co1 . . 117.7(2) ?
    C13 N2 Co1 . . 122.4(2) ?
    C1 O1 Co1 . . 115.10(17) ?
    C7 O3 Co1 . . 115.3(2) ?
    C8 O5 Co1 . . 116.8(2) ?
    C14 O7 Co1 . . 112.8(2) ?
    C14 O8 H8 . . 109.5 ?
    H13A O13 H13B . . 105(3) ?
    H14A O14 H14B . . 105(3) ?
    O2 C1 O1 . . 126.1(3) ?
    O2 C1 C2 . . 117.5(3) ?
    O1 C1 C2 . . 116.4(3) ?
    N1 C2 C3 . . 121.4(3) ?
    N1 C2 C1 . . 112.3(2) ?
    C3 C2 C1 . . 126.4(3) ?
    C2 C3 C4 . . 118.3(3) ?
    C2 C3 H3 . . 120.9 ?
    C4 C3 H3 . . 120.9 ?
    C5 C4 C3 . . 119.8(3) ?
    C5 C4 H4 . . 120.1 ?
    C3 C4 H4 . . 120.1 ?
    C4 C5 C6 . . 118.7(3) ?
    C4 C5 H5 . . 120.7 ?
    C6 C5 H5 . . 120.7 ?
    N1 C6 C5 . . 120.8(3) ?
    N1 C6 C7 . . 112.8(2) ?
    C5 C6 C7 . . 126.4(3) ?
    O4 C7 O3 . . 125.9(3) ?
    O4 C7 C6 . . 117.9(3) ?
    O3 C7 C6 . . 116.2(3) ?
    O6 C8 O5 . . 125.9(3) ?
    O6 C8 C9 . . 118.3(3) ?
    O5 C8 C9 . . 115.8(3) ?
    N2 C9 C10 . . 121.3(3) ?
    N2 C9 C8 . . 112.5(3) ?
    C10 C9 C8 . . 126.2(3) ?
    C11 C10 C9 . . 118.7(3) ?
    C11 C10 H10 . . 120.7 ?
    C9 C10 H10 . . 120.7 ?
    C10 C11 C12 . . 120.0(3) ?
    C10 C11 H11 . . 120.0 ?
    C12 C11 H11 . . 120.0 ?
    C13 C12 C11 . . 118.1(3) ?
    C13 C12 H12 . . 121.0 ?
    C11 C12 H12 . . 121.0 ?
    N2 C13 C12 . . 122.1(3) ?
    N2 C13 C14 . . 111.1(3) ?
    C12 C13 C14 . . 126.8(3) ?
    O7 C14 O8 . . 125.3(3) ?
    O7 C14 C13 . . 120.2(3) ?
    O8 C14 C13 . . 114.5(3) ?
    C16 N3 C20 . . 116.3(3) ?
    C15 O9 H9 . . 109.5 ?
    C21 O11 H11A . . 109.5 ?
    N3 C16 C17 . . 124.3(3) ?
    N3 C16 C15 . . 118.0(3) ?
    C17 C16 C15 . . 117.7(3) ?
    C18 C17 C16 . . 118.3(3) ?
    C18 C17 H17 . . 120.8 ?
    C16 C17 H17 . . 120.8 ?
    C17 C18 C19 . . 118.9(3) ?
    C17 C18 H18 . . 120.5 ?
    C19 C18 H18 . . 120.5 ?
    C20 C19 C18 . . 118.8(3) ?
    C20 C19 H19 . . 120.6 ?
    C18 C19 H19 . . 120.6 ?
    N3 C20 C19 . . 123.3(3) ?
    N3 C20 C21 . . 117.7(3) ?
    C19 C20 C21 . . 119.0(3) ?
    O10 C15 O9 . . 125.0(3) ?
    O10 C15 C16 . . 120.9(3) ?
    O9 C15 C16 . . 114.1(3) ?
    O12 C21 O11 . . 123.5(3) ?
    O12 C21 C20 . . 122.3(3) ?
    O11 C21 C20 . . 114.2(3) ?
    N5 N4 H4A . . 109.5 ?
    N5 N4 H4B . . 109.5 ?
    H4A N4 H4B . . 109.5 ?
    N5 N4 H4C . . 109.5 ?
    H4A N4 H4C . . 109.5 ?
    H4B N4 H4C . . 109.5 ?
    C22 N5 N4 . . 111.7(2) ?
    C22 N5 H5A . . 106(2) ?
    N4 N5 H5A . . 109.6(19) ?
    C23 C22 C27 . . 119.7(3) ?
    C23 C22 N5 . . 120.5(3) ?
    C27 C22 N5 . . 119.6(3) ?
    C24 C23 C22 . . 120.1(3) ?
    C24 C23 H23 . . 120.0 ?
    C22 C23 H23 . . 120.0 ?
    C23 C24 C25 . . 120.8(4) ?
    C23 C24 H24 . . 119.6 ?
    C25 C24 H24 . . 119.6 ?
    C26 C25 C24 . . 118.9(4) ?
    C26 C25 H25 . . 120.5 ?
    C24 C25 H25 . . 120.5 ?
    C25 C26 C27 . . 121.1(4) ?
    C25 C26 H26 . . 119.4 ?
    C27 C26 H26 . . 119.4 ?
    C26 C27 C22 . . 119.3(3) ?
    C26 C27 H27 . . 120.3 ?
    C22 C27 H27 . . 120.3 ?
loop_
    _geom_torsion_atom_site_label_1
    _geom_torsion_atom_site_label_2
    _geom_torsion_atom_site_label_3
    _geom_torsion_atom_site_label_4
    _geom_torsion_site_symmetry_1
    _geom_torsion_site_symmetry_2
    _geom_torsion_site_symmetry_3
    _geom_torsion_site_symmetry_4
    _geom_torsion
    _geom_torsion_publ_flag
    N2 Co1 N1 C2 . . . . -15(2) ?
    O5 Co1 N1 C2 . . . . -86.1(2) ?
    O1 Co1 N1 C2 . . . . 7.4(2) ?
    O3 Co1 N1 C2 . . . . 178.9(2) ?
    O7 Co1 N1 C2 . . . . 95.6(2) ?
    N2 Co1 N1 C6 . . . . 161(2) ?
    O5 Co1 N1 C6 . . . . 90.7(2) ?
    O1 Co1 N1 C6 . . . . -175.8(2) ?
    O3 Co1 N1 C6 . . . . -4.3(2) ?
    O7 Co1 N1 C6 . . . . -87.7(2) ?
    N1 Co1 N2 C9 . . . . -70(2) ?
    O5 Co1 N2 C9 . . . . 1.2(2) ?
    O1 Co1 N2 C9 . . . . -92.6(2) ?
    O3 Co1 N2 C9 . . . . 95.5(2) ?
    O7 Co1 N2 C9 . . . . 178.4(2) ?
    N1 Co1 N2 C13 . . . . 111(2) ?
    O5 Co1 N2 C13 . . . . -177.5(2) ?
    O1 Co1 N2 C13 . . . . 88.8(2) ?
    O3 Co1 N2 C13 . . . . -83.1(2) ?
    O7 Co1 N2 C13 . . . . -0.3(2) ?
    N1 Co1 O1 C1 . . . . -7.2(2) ?
    N2 Co1 O1 C1 . . . . 171.9(2) ?
    O5 Co1 O1 C1 . . . . 93.8(2) ?
    O3 Co1 O1 C1 . . . . -24.1(3) ?
    O7 Co1 O1 C1 . . . . -114.5(2) ?
    N1 Co1 O3 C7 . . . . 4.2(3) ?
    N2 Co1 O3 C7 . . . . -175.2(3) ?
    O5 Co1 O3 C7 . . . . -96.4(3) ?
    O1 Co1 O3 C7 . . . . 21.3(4) ?
    O7 Co1 O3 C7 . . . . 112.7(3) ?
    N1 Co1 O5 C8 . . . . 176.4(2) ?
    N2 Co1 O5 C8 . . . . -1.4(2) ?
    O1 Co1 O5 C8 . . . . 99.1(2) ?
    O3 Co1 O5 C8 . . . . -106.7(2) ?
    O7 Co1 O5 C8 . . . . -6.8(4) ?
    N1 Co1 O7 C14 . . . . -176.3(2) ?
    N2 Co1 O7 C14 . . . . 1.4(2) ?
    O5 Co1 O7 C14 . . . . 7.0(4) ?
    O1 Co1 O7 C14 . . . . -99.9(2) ?
    O3 Co1 O7 C14 . . . . 109.3(2) ?
    Co1 O1 C1 O2 . . . . -175.8(2) ?
    Co1 O1 C1 C2 . . . . 6.0(3) ?
    C6 N1 C2 C3 . . . . -1.4(4) ?
    Co1 N1 C2 C3 . . . . 175.3(2) ?
    C6 N1 C2 C1 . . . . 176.7(3) ?
    Co1 N1 C2 C1 . . . . -6.6(3) ?
    O2 C1 C2 N1 . . . . -178.4(3) ?
    O1 C1 C2 N1 . . . . 0.0(4) ?
    O2 C1 C2 C3 . . . . -0.4(5) ?
    O1 C1 C2 C3 . . . . 178.0(3) ?
    N1 C2 C3 C4 . . . . 1.2(5) ?
    C1 C2 C3 C4 . . . . -176.6(3) ?
    C2 C3 C4 C5 . . . . -0.2(5) ?
    C3 C4 C5 C6 . . . . -0.6(5) ?
    C2 N1 C6 C5 . . . . 0.6(4) ?
    Co1 N1 C6 C5 . . . . -176.1(2) ?
    C2 N1 C6 C7 . . . . -179.5(3) ?
    Co1 N1 C6 C7 . . . . 3.8(3) ?
    C4 C5 C6 N1 . . . . 0.4(5) ?
    C4 C5 C6 C7 . . . . -179.5(3) ?
    Co1 O3 C7 O4 . . . . 176.8(3) ?
    Co1 O3 C7 C6 . . . . -3.6(4) ?
    N1 C6 C7 O4 . . . . 179.8(3) ?
    C5 C6 C7 O4 . . . . -0.3(5) ?
    N1 C6 C7 O3 . . . . 0.1(4) ?
    C5 C6 C7 O3 . . . . -180.0(3) ?
    Co1 O5 C8 O6 . . . . 179.7(3) ?
    Co1 O5 C8 C9 . . . . 1.3(4) ?
    C13 N2 C9 C10 . . . . -1.0(4) ?
    Co1 N2 C9 C10 . . . . -179.7(2) ?
    C13 N2 C9 C8 . . . . 177.8(2) ?
    Co1 N2 C9 C8 . . . . -0.9(3) ?
    O6 C8 C9 N2 . . . . -178.8(3) ?
    O5 C8 C9 N2 . . . . -0.3(4) ?
    O6 C8 C9 C10 . . . . -0.1(5) ?
    O5 C8 C9 C10 . . . . 178.4(3) ?
    N2 C9 C10 C11 . . . . 1.1(5) ?
    C8 C9 C10 C11 . . . . -177.5(3) ?
    C9 C10 C11 C12 . . . . -0.3(5) ?
    C10 C11 C12 C13 . . . . -0.6(5) ?
    C9 N2 C13 C12 . . . . 0.0(4) ?
    Co1 N2 C13 C12 . . . . 178.7(2) ?
    C9 N2 C13 C14 . . . . -179.4(2) ?
    Co1 N2 C13 C14 . . . . -0.7(3) ?
    C11 C12 C13 N2 . . . . 0.8(5) ?
    C11 C12 C13 C14 . . . . -179.9(3) ?
    Co1 O7 C14 O8 . . . . 179.7(3) ?
    Co1 O7 C14 C13 . . . . -2.4(4) ?
    N2 C13 C14 O7 . . . . 2.2(4) ?
    C12 C13 C14 O7 . . . . -177.2(3) ?
    N2 C13 C14 O8 . . . . -179.7(3) ?
    C12 C13 C14 O8 . . . . 0.9(5) ?
    C20 N3 C16 C17 . . . . -0.4(4) ?
    C20 N3 C16 C15 . . . . -179.5(3) ?
    N3 C16 C17 C18 . . . . 0.8(5) ?
    C15 C16 C17 C18 . . . . 179.9(3) ?
    C16 C17 C18 C19 . . . . -0.7(5) ?
    C17 C18 C19 C20 . . . . 0.2(5) ?
    C16 N3 C20 C19 . . . . -0.1(5) ?
    C16 N3 C20 C21 . . . . 178.4(3) ?
    C18 C19 C20 N3 . . . . 0.2(5) ?
    C18 C19 C20 C21 . . . . -178.3(3) ?
    N3 C16 C15 O10 . . . . 171.8(3) ?
    C17 C16 C15 O10 . . . . -7.3(5) ?
    N3 C16 C15 O9 . . . . -8.7(4) ?
    C17 C16 C15 O9 . . . . 172.1(3) ?
    N3 C20 C21 O12 . . . . -174.5(3) ?
    C19 C20 C21 O12 . . . . 4.1(5) ?
    N3 C20 C21 O11 . . . . 6.2(4) ?
    C19 C20 C21 O11 . . . . -175.2(3) ?
    N4 N5 C22 C23 . . . . -115.4(3) ?
    N4 N5 C22 C27 . . . . 68.4(4) ?
    C27 C22 C23 C24 . . . . -0.1(5) ?
    N5 C22 C23 C24 . . . . -176.3(3) ?
    C22 C23 C24 C25 . . . . -0.3(5) ?
    C23 C24 C25 C26 . . . . 0.7(6) ?
    C24 C25 C26 C27 . . . . -0.5(5) ?
    C25 C26 C27 C22 . . . . 0.1(5) ?
    C23 C22 C27 C26 . . . . 0.2(5) ?
    N5 C22 C27 C26 . . . . 176.4(3) ?
loop_
    _geom_hbond_atom_site_label_D
    _geom_hbond_atom_site_label_H
    _geom_hbond_atom_site_label_A
    _geom_hbond_site_symmetry_A
    _geom_hbond_distance_DH
    _geom_hbond_distance_HA
    _geom_hbond_distance_DA
    _geom_hbond_angle_DHA
    O8 H8 O14 . 0.82 1.67 2.491(4) 174.0
    O13 H13A O6 1_665 0.85(2) 2.29(2) 2.917(4) 131(3)
    O13 H13B O4 1_655 0.85(3) 2.09(2) 2.926(4) 168(3)
    O14 H14A O4 1_655 0.85(2) 1.80(2) 2.645(4) 174(3)
    O14 H14B O15 . 0.85(3) 1.98(4) 2.658(6) 136(4)
    O9 H9 O2 1_566 0.82 1.70 2.520(3) 172.6
    O11 H11A O13 1_556 0.82 1.84 2.634(4) 163.0
    N4 H4A O6 1_665 0.89 2.06 2.935(3) 166.7
    N4 H4A O5 1_665 0.89 2.53 2.993(3) 113.0
    N4 H4A O11 1_554 0.89 2.58 3.011(3) 110.3
    N4 H4B O10 2_676 0.89 2.05 2.834(3) 146.2
    N4 H4C O9 1_554 0.89 2.41 2.964(3) 120.6
    N5 H5A O1 1_565 0.99(3) 2.12(3) 3.060(3) 158(3)
