# Supplementary material for: Phenyl­hydrazinium (6-carb­oxy­pyridine-2-carboxyl­ato)(pyridine-2,6-dicarboxyl­ato)cobaltate(II)–pyridine-2,6-dicarb­oxy­lic acid–water (1/1/3)
Source: Acta Crystallogr Sect E Struct Rep Online. 2010 Nov 24;66(Pt 12):m1643–4. doi: 10.1107/S1600536810048191 (PMC3011730; doi:10.1107/S1600536810048191)
Supplement: Supplementary file 2 [file e-66-m1643-Isup2.hkl]

# 
# h,k,l, Fc-squared, Fo-squared, sigma(Fo-squared) and status flag 
# 
data_I
_shelx_title ' irao36' 
_shelx_refln_list_code          4 
_shelx_F_calc_maximum      241.74 
_exptl_crystal_F_000       742.00 
_reflns_d_resolution_high  0.8321 
 
loop_ 
 _symmetry_equiv_pos_as_xyz 
 'x, y, z' 
 '-x, -y, -z' 
 
_cell_length_a     8.8019 
_cell_length_b    12.2378 
_cell_length_c    14.6559 
_cell_angle_alpha 101.080 
_cell_angle_beta   91.351 
_cell_angle_gamma  98.749 
 
_shelx_F_squared_multiplier     1.000 
 
loop_ 
 _refln_index_h 
 _refln_index_k 
 _refln_index_l 
 _refln_F_squared_calc 
 _refln_F_squared_meas 
 _refln_F_squared_sigma 
 _refln_observed_status 
   1   0   0     1376.46       -0.30      0.30 o 
   2   0   0     1507.21     1448.62     14.31 o 
   3   0   0      818.92      879.55     12.89 o 
   4   0   0     1705.86     1675.51     20.34 o 
   5   0   0      109.43       98.70      4.92 o 
   6   0   0      634.90      625.56     13.14 o 
   7   0   0      917.18      931.80     20.11 o 
   8   0   0      106.65      118.46     12.90 o 
   9   0   0       23.98       18.02      9.75 o 
  10   0   0       13.53       24.43     11.34 o 
 -10   1   0        0.06       -4.28      6.45 o 
  -9   1   0        1.33       11.21      6.70 o 
  -8   1   0      672.98      696.13     18.02 o 
  -7   1   0       65.40       72.26      6.49 o 
  -6   1   0     1417.90     1548.63     20.86 o 
  -5   1   0      528.54      549.05     11.16 o 
  -4   1   0        2.06        0.47      2.01 o 
  -3   1   0     2501.38     2714.52     30.98 o 
  -2   1   0      303.98      303.04      4.10 o 
  -1   1   0     6668.11       -0.37      0.37 o 
   0   1   0    10981.51       -0.15      0.48 o 
   2   1   0     1443.76     1387.88     15.96 o 
   3   1   0      831.26      913.66     11.96 o 
   4   1   0      630.92      587.38     10.36 o 
   5   1   0      315.52      354.80      8.80 o 
   6   1   0       68.66       80.56      6.14 o 
   7   1   0      157.16      166.60     11.27 o 
   8   1   0       58.83       66.59     21.33 o 
   9   1   0        7.91        8.87     13.28 o 
  10   1   0       67.37       37.17     12.90 o 
 -10   2   0        8.76        7.87      5.99 o 
  -9   2   0       63.88       60.06      7.61 o 
  -8   2   0       81.75       81.77      7.61 o 
  -7   2   0       68.02       64.19      5.57 o 
  -6   2   0      690.71      705.16     12.42 o 
  -5   2   0      575.45      632.57      9.91 o 
  -4   2   0      166.90      173.84      4.05 o 
  -3   2   0      210.37      137.44      3.78 o 
  -2   2   0     1998.77     2116.47     19.41 o 
  -1   2   0     2242.49     2002.96     38.04 o 
   0   2   0      765.17      326.91      8.36 o 
   1   2   0      646.24      410.99      6.37 o 
   2   2   0    58438.21    58975.88    607.22 o 
   3   2   0     2958.02     3036.97     31.29 o 
   4   2   0     2927.31     2981.60     31.99 o 
   5   2   0      269.47      283.38      8.96 o 
   6   2   0       29.49       17.96      5.94 o 
   7   2   0      202.40      251.35     13.56 o 
   8   2   0      393.05      382.40     18.73 o 
   9   2   0      203.50      222.50     19.15 o 
  10   2   0       26.51       21.99     12.93 o 
 -10   3   0        9.46        4.26     11.97 o 
  -9   3   0      147.71      161.44     12.62 o 
  -8   3   0       22.38       26.46      7.36 o 
  -7   3   0       16.69        4.50      5.14 o 
  -6   3   0      320.49      356.37     11.50 o 
  -5   3   0       12.66        5.07      2.67 o 
  -4   3   0      554.63      598.53      9.49 o 
  -3   3   0      281.29      374.32      5.37 o 
  -2   3   0      709.20      771.23     17.53 o 
  -1   3   0     7864.78     9139.01     84.29 o 
   0   3   0       52.52       66.13      4.15 o 
   1   3   0     2585.04     2922.25     28.53 o 
   2   3   0     2541.50     2562.09     29.81 o 
   3   3   0      481.33      424.98      9.30 o 
   4   3   0     1364.44     1347.99     19.45 o 
   5   3   0      150.94      142.47      8.68 o 
   6   3   0        4.45       -6.14      6.14 o 
   7   3   0      846.96      863.25     26.99 o 
   8   3   0      361.71      337.07     21.92 o 
   9   3   0       91.50      101.52     20.09 o 
 -10   4   0       36.91       36.49      9.09 o 
  -9   4   0        3.51       -4.32      8.10 o 
  -8   4   0        4.12       -5.63      5.63 o 
  -7   4   0       27.74       30.74      5.77 o 
  -6   4   0      257.56      229.93      8.32 o 
  -5   4   0      421.57      482.15      8.74 o 
  -4   4   0      727.11      783.55     19.46 o 
  -3   4   0     1541.72     1735.21     23.03 o 
  -2   4   0      142.77      171.52      4.39 o 
  -1   4   0      174.00      308.22      5.01 o 
   0   4   0     7920.06     8399.19     76.78 o 
   1   4   0      698.44      799.38     12.99 o 
   2   4   0      721.78      650.44     20.59 o 
   3   4   0       99.32      127.16      5.86 o 
   4   4   0     9010.64     9169.96    103.25 o 
   5   4   0      151.84      158.15     10.43 o 
   6   4   0      762.87      758.11     25.10 o 
   7   4   0      613.25      642.47     24.49 o 
   8   4   0      125.58      126.58     16.43 o 
   9   4   0       21.64       17.23     29.91 o 
 -10   5   0       12.50       18.29      9.20 o 
  -9   5   0       19.69       26.38     10.55 o 
  -8   5   0      142.83      160.91      9.12 o 
  -7   5   0      150.71      177.34      7.82 o 
  -6   5   0      858.59      919.74     17.91 o 
  -5   5   0        1.32       -1.83      2.60 o 
  -4   5   0       70.34       84.14      3.16 o 
  -3   5   0      252.18      238.22      9.28 o 
  -2   5   0     2614.90     2933.62     34.03 o 
  -1   5   0      656.40      960.46     12.83 o 
   0   5   0        3.87        4.90      1.99 o 
   1   5   0     3295.49     3586.86     38.60 o 
   2   5   0     2772.52     3053.61     31.00 o 
   3   5   0      852.24      916.37     14.31 o 
   4   5   0      225.57      237.56     11.03 o 
   5   5   0      193.55      213.40     13.98 o 
   6   5   0      884.30      858.25     27.79 o 
   7   5   0       48.83       77.70     12.52 o 
   8   5   0        9.21       14.07     10.20 o 
   9   5   0        2.89       29.28     13.68 o 
 -10   6   0       27.06       27.90     11.29 o 
  -9   6   0      175.03      197.71     14.21 o 
  -8   6   0      407.89      391.44     13.55 o 
  -7   6   0       15.56       10.66      4.33 o 
  -6   6   0      480.36      463.90     11.59 o 
  -5   6   0      214.99      253.34      7.30 o 
  -4   6   0       38.91       30.16      2.72 o 
  -3   6   0       45.45       30.53      4.32 o 
  -2   6   0      968.63      981.12     18.57 o 
  -1   6   0      425.19      540.32     16.03 o 
   0   6   0      179.56      233.61      8.33 o 
   1   6   0       41.14       46.47      5.06 o 
   2   6   0       15.29       19.01      3.42 o 
   3   6   0       89.48       80.51      5.71 o 
   4   6   0        2.18        6.02      5.79 o 
   5   6   0       58.59       49.21     10.15 o 
   6   6   0      109.51       87.07     15.23 o 
   7   6   0       58.89       66.39     12.84 o 
   8   6   0       71.28       67.65     14.56 o 
  -9   7   0      262.18      286.04     15.94 o 
  -8   7   0       15.06       10.56      4.96 o 
  -7   7   0        6.78        3.73      4.00 o 
  -6   7   0        9.32        9.80      3.71 o 
  -5   7   0      945.99      920.22     15.70 o 
  -4   7   0     3225.20     3446.66     56.18 o 
  -3   7   0      954.92      994.79     16.74 o 
  -2   7   0       14.61       22.48      5.04 o 
  -1   7   0      606.98      590.17     10.65 o 
   0   7   0       11.05       10.65      2.79 o 
   1   7   0      317.79      338.20      9.81 o 
   2   7   0      494.79      475.82     12.31 o 
   3   7   0      472.49      414.60     13.61 o 
   4   7   0      567.45      565.88     18.35 o 
   5   7   0       20.05        4.20      8.07 o 
   6   7   0      265.00      245.80     17.24 o 
   7   7   0       75.12       83.89     14.12 o 
   8   7   0       11.13       17.14     12.23 o 
  -9   8   0       99.20       88.39     12.24 o 
  -8   8   0       27.42       19.17      5.78 o 
  -7   8   0        1.70        1.05      3.96 o 
  -6   8   0      396.44      381.04     11.01 o 
  -5   8   0       75.27       84.06      5.02 o 
  -4   8   0     2804.74     2935.57     47.86 o 
  -3   8   0      202.43      205.25     11.07 o 
  -2   8   0       12.50        7.50      2.55 o 
  -1   8   0      442.09      464.72     11.75 o 
   0   8   0      355.34      393.51      8.27 o 
   1   8   0      152.67      197.92      7.46 o 
   2   8   0      352.63      382.44     12.62 o 
   3   8   0      147.44      178.71     12.88 o 
   4   8   0       39.65       26.27      9.23 o 
   5   8   0       18.78       15.61     12.23 o 
   6   8   0       93.49      114.50     14.24 o 
   7   8   0        1.80        7.53     10.54 o 
  -9   9   0        0.84       -0.98      6.60 o 
  -8   9   0      176.55      202.29     10.41 o 
  -7   9   0      311.92      289.85     21.16 o 
  -6   9   0       91.35      101.83      6.93 o 
  -5   9   0      400.33      388.34     18.05 o 
  -4   9   0      562.57      594.53     14.74 o 
  -3   9   0      206.56      199.91     12.94 o 
  -2   9   0      925.88      950.33     18.07 o 
  -1   9   0      324.47      339.30     10.89 o 
   0   9   0      227.39      264.77      8.14 o 
   1   9   0      173.98      200.41      9.82 o 
   2   9   0        3.23        4.79      6.09 o 
   3   9   0       53.33       27.82     10.14 o 
   4   9   0      133.28      146.54     27.04 o 
   5   9   0      119.38      118.20     16.90 o 
   6   9   0      121.62       95.50     17.02 o 
   7   9   0        9.19       -5.32     18.25 o 
  -8  10   0       85.37       56.51      8.00 o 
  -7  10   0       79.03       65.89      6.84 o 
  -6  10   0      115.59      112.93      7.45 o 
  -5  10   0      139.66      147.38     10.65 o 
  -4  10   0        7.35        4.93      4.25 o 
  -3  10   0      115.06      119.29      8.37 o 
  -2  10   0      659.71      632.13     14.04 o 
  -1  10   0      243.28      234.76      9.91 o 
   0  10   0      409.55      393.20     19.14 o 
   1  10   0       17.25       17.68      5.88 o 
   2  10   0       11.50       12.43      6.88 o 
   3  10   0       54.16       45.78     13.83 o 
   4  10   0      148.10      143.23     20.66 o 
   5  10   0       95.83      103.74     34.67 o 
   6  10   0        0.68       18.01     15.68 o 
  -8  11   0        6.03        4.12      5.52 o 
  -7  11   0        0.78        4.09      4.49 o 
  -6  11   0       10.56        2.58      4.58 o 
  -5  11   0      532.61      498.00     16.12 o 
  -4  11   0       18.41       33.16      6.74 o 
  -3  11   0      326.23      314.60     19.96 o 
  -2  11   0      307.63      326.53     13.46 o 
  -1  11   0       27.48       23.75      5.69 o 
   0  11   0        1.61        0.34      6.28 o 
   1  11   0      119.31      133.96      9.23 o 
   2  11   0       10.04        6.72      7.07 o 
   3  11   0      348.89      335.62     47.74 o 
   4  11   0      113.72      121.00     20.78 o 
   5  11   0      106.75       58.35     22.80 o 
  -7  12   0       62.47       56.33      5.66 o 
  -6  12   0       31.72       41.27      6.31 o 
  -5  12   0        0.93        2.80      5.00 o 
  -4  12   0       68.40       76.71     16.24 o 
  -3  12   0      406.27      413.45     16.58 o 
  -2  12   0      110.46      112.91      9.30 o 
  -1  12   0       25.96       28.70      6.72 o 
   0  12   0      109.81      113.70     17.39 o 
   1  12   0      143.38      138.55      8.61 o 
   2  12   0      191.41      198.80     24.75 o 
   3  12   0      222.74      231.98     24.39 o 
   4  12   0        4.61       -8.96     12.97 o 
  -6  13   0       48.41       54.40     11.51 o 
  -5  13   0       34.62       27.32      7.02 o 
  -4  13   0       39.42       22.54      7.39 o 
  -3  13   0       25.86       23.91      8.75 o 
  -2  13   0       83.77       66.48     18.55 o 
  -1  13   0        1.93       12.02      8.93 o 
   0  13   0       91.86       92.60     11.33 o 
   1  13   0        4.20        7.21     25.21 o 
   2  13   0       66.61       49.61     15.87 o 
  -4  14   0       23.95        5.07      8.91 o 
  -3  14   0       23.09       32.63     11.76 o 
  -2  14   0       10.14        6.25      9.27 o 
  -1  14   0       31.34       27.70     11.08 o 
   0  14   0       53.54       35.82     12.11 o 
  -1 -14   1       39.22       35.07     14.67 o 
   0 -14   1       25.64       32.94     10.91 o 
   1 -14   1       13.58       19.27      9.78 o 
   2 -14   1        8.01        3.21      8.51 o 
   3 -14   1      139.77      146.60     13.03 o 
   4 -14   1       43.40       61.71      9.52 o 
  -3 -13   1       37.51       23.80     15.50 o 
  -2 -13   1       21.87       25.61      7.73 o 
  -1 -13   1        0.10        5.04     11.06 o 
   0 -13   1       75.85       61.19      9.75 o 
   1 -13   1      223.92      219.69     17.29 o 
   2 -13   1      393.78      433.52     16.27 o 
   3 -13   1       97.72       78.87      8.95 o 
   4 -13   1      271.64      292.27     14.97 o 
   5 -13   1        0.92        6.39      7.65 o 
   6 -13   1        0.55       -2.00      4.69 o 
  -4 -12   1       11.71       17.23     13.73 o 
  -3 -12   1        0.96       -8.94     12.00 o 
  -2 -12   1       24.95       18.78     10.72 o 
  -1 -12   1       19.91       31.45      9.68 o 
   0 -12   1        9.45        8.05      6.94 o 
   1 -12   1      497.98      536.69     16.84 o 
   2 -12   1      279.89      288.81     14.04 o 
   3 -12   1        2.56        0.08      5.52 o 
   4 -12   1       12.49       17.06      6.07 o 
   5 -12   1      182.23      165.74     13.51 o 
   6 -12   1       27.81       26.65      6.54 o 
   7 -12   1       40.16       23.55     14.17 o 
  -5 -11   1       82.99       75.89     19.37 o 
  -4 -11   1        8.08        2.90     19.91 o 
  -3 -11   1       44.17       21.60     25.00 o 
  -2 -11   1       87.08       69.21     11.39 o 
  -1 -11   1       79.08       93.34      7.77 o 
   0 -11   1      327.37      340.91     15.59 o 
   1 -11   1      269.13      281.94     10.89 o 
   2 -11   1      416.67      400.86     13.88 o 
   3 -11   1        6.57        3.10      4.46 o 
   4 -11   1      556.26      509.07     29.30 o 
   5 -11   1        1.66        3.61      4.25 o 
   6 -11   1      179.43      194.21     22.47 o 
   7 -11   1       89.19       91.20      6.70 o 
   8 -11   1       33.12       17.98      5.47 o 
  -6 -10   1        9.20      -12.76     13.83 o 
  -5 -10   1        0.11       -2.49     13.32 o 
  -4 -10   1        7.08      -10.09     10.09 o 
  -3 -10   1      508.54      435.27     32.95 o 
  -2 -10   1      126.37      133.31     10.18 o 
  -1 -10   1      294.71      284.58     12.22 o 
   0 -10   1      354.45      384.40     14.06 o 
   1 -10   1       29.15       36.24      5.59 o 
   2 -10   1       91.38      110.59      7.63 o 
   3 -10   1       55.14       49.61      5.36 o 
   4 -10   1      104.79      113.97     11.03 o 
   5 -10   1       82.84       48.92     13.31 o 
   6 -10   1      146.28      127.67     18.51 o 
   7 -10   1        0.17        4.07      3.99 o 
   8 -10   1       14.02        8.34      5.61 o 
  -7  -9   1        0.08       -1.38     12.94 o 
  -6  -9   1        7.39        0.20     18.25 o 
  -5  -9   1       20.75       29.60     11.54 o 
  -4  -9   1       28.66       41.42     11.63 o 
  -3  -9   1      157.78      153.79     15.19 o 
  -2  -9   1      490.57      545.70     21.62 o 
  -1  -9   1       51.90       55.51      6.40 o 
   0  -9   1        1.86        0.72      4.75 o 
   1  -9   1        2.58        0.90      3.87 o 
   2  -9   1      297.99      273.13     10.97 o 
   3  -9   1       76.66       83.24      5.30 o 
   4  -9   1      687.07      645.07     32.02 o 
   5  -9   1       24.13        7.33      9.52 o 
   6  -9   1       79.43       52.77      6.81 o 
   7  -9   1       27.10       24.29      5.16 o 
   8  -9   1      182.92      201.34     12.74 o 
   9  -9   1      132.17      110.40     11.21 o 
  -7  -8   1        0.02        1.85     10.29 o 
  -6  -8   1       72.86       80.47     12.89 o 
  -5  -8   1      122.95      156.50     14.06 o 
  -4  -8   1       75.99       56.18      8.26 o 
  -3  -8   1        0.93        1.68      7.03 o 
  -2  -8   1      607.37      587.59     15.03 o 
  -1  -8   1     2226.46     2338.55     34.03 o 
   0  -8   1        3.87        8.43      2.76 o 
   1  -8   1     1309.88     1415.55     23.00 o 
   2  -8   1      968.21      980.46     18.55 o 
   3  -8   1      203.95      179.61     13.00 o 
   4  -8   1      242.30      216.73     18.65 o 
   5  -8   1      139.74      135.02     16.34 o 
   6  -8   1        1.15       -3.16      3.16 o 
   7  -8   1      420.00      404.64     12.23 o 
   8  -8   1      114.99      129.50      8.98 o 
   9  -8   1       41.95       45.07     10.14 o 
  -8  -7   1       34.73       20.15     11.91 o 
  -7  -7   1       46.76       47.46     12.20 o 
  -6  -7   1        0.62       -3.72      8.27 o 
  -5  -7   1        5.56       13.03      8.47 o 
  -4  -7   1      239.08      249.65     12.38 o 
  -3  -7   1      118.11      138.30      8.60 o 
  -2  -7   1        5.46       10.17      4.01 o 
  -1  -7   1     2935.12     3057.68     36.81 o 
   0  -7   1      490.67      490.11      8.63 o 
   1  -7   1     1208.36     1186.05     16.44 o 
   2  -7   1       39.46       57.09      3.55 o 
   3  -7   1      900.59     1033.95     36.63 o 
   4  -7   1       72.92       77.21     27.14 o 
   5  -7   1      586.13      607.00     14.26 o 
   6  -7   1      466.52      408.92     10.06 o 
   7  -7   1      512.56      526.62     17.01 o 
   8  -7   1        4.91       -3.84      4.52 o 
   9  -7   1       14.50       15.15      6.28 o 
  -8  -6   1        1.23       -1.57     10.08 o 
  -7  -6   1      409.15      460.15     22.61 o 
  -6  -6   1      876.77      829.23     28.62 o 
  -5  -6   1      195.29      235.86     15.56 o 
  -4  -6   1      178.93      165.14     10.10 o 
  -3  -6   1      685.70      651.72     12.78 o 
  -2  -6   1       82.11       82.51      4.71 o 
  -1  -6   1      184.88      154.29      6.23 o 
   0  -6   1      945.62      905.95     12.28 o 
   1  -6   1     1803.35     2126.61     23.37 o 
   2  -6   1      595.15      696.89     13.26 o 
   3  -6   1      583.18      650.04     25.94 o 
   4  -6   1      344.03      338.64     19.27 o 
   5  -6   1      569.23      562.55     11.20 o 
   6  -6   1     1283.36     1319.38     22.17 o 
   7  -6   1       83.16      105.20      6.97 o 
   8  -6   1       36.70       37.88      7.45 o 
   9  -6   1       39.90       39.03      9.03 o 
  10  -6   1       20.58       17.10     10.70 o 
  -9  -5   1       46.34       39.29     14.47 o 
  -8  -5   1       84.67       82.58     13.37 o 
  -7  -5   1        0.84        0.61      9.30 o 
  -6  -5   1      379.61      391.94     19.16 o 
  -5  -5   1        0.42        1.55      7.39 o 
  -4  -5   1      142.72      161.69      9.53 o 
  -3  -5   1       57.97       64.62      4.37 o 
  -2  -5   1     4339.79     4440.08     42.24 o 
  -1  -5   1      197.87      256.07      5.86 o 
   0  -5   1     1429.25     1547.18     17.68 o 
   1  -5   1     2421.73     2313.05     24.26 o 
   2  -5   1      375.87      454.05     21.93 o 
   3  -5   1      519.82      500.51     21.14 o 
   4  -5   1      232.62      173.49      5.70 o 
   5  -5   1     1676.80     1595.02     24.25 o 
   6  -5   1      462.19      475.45     19.08 o 
   7  -5   1       58.84       61.32      5.93 o 
   8  -5   1      364.28      377.87     13.05 o 
   9  -5   1       52.62       59.49     10.17 o 
  10  -5   1       37.33       51.05     11.08 o 
  -9  -4   1       11.67        6.20     14.61 o 
  -8  -4   1       24.13       22.21     12.05 o 
  -7  -4   1      735.48      723.10     25.69 o 
  -6  -4   1       67.86       75.57     10.92 o 
  -5  -4   1      148.71      145.70      9.86 o 
  -4  -4   1      833.24      924.06     24.05 o 
  -3  -4   1     3214.45     3265.49     40.87 o 
  -2  -4   1     2852.34     3076.99     41.58 o 
  -1  -4   1     2411.36     2428.16     25.10 o 
   0  -4   1      144.63      209.60      4.09 o 
   1  -4   1     3658.78     4251.18     41.81 o 
   2  -4   1       27.03        7.30      4.68 o 
   3  -4   1     2188.67     2492.30     34.40 o 
   4  -4   1     3705.90     3853.46     42.06 o 
   5  -4   1      257.91      249.83      6.32 o 
   6  -4   1       14.99       19.60      4.17 o 
   7  -4   1      358.71      360.23     12.53 o 
   8  -4   1      668.15      733.94     21.54 o 
   9  -4   1       97.69      118.99     10.93 o 
  10  -4   1      139.36      131.22     21.98 o 
  -9  -3   1       40.14       38.44     15.88 o 
  -8  -3   1       19.82       31.21     12.59 o 
  -7  -3   1     1300.20     1334.79     30.59 o 
  -6  -3   1      299.46      307.25     13.73 o 
  -5  -3   1       30.54       36.02      6.17 o 
  -4  -3   1     4466.63     4878.19     55.13 o 
  -3  -3   1     2939.56     3249.33     37.03 o 
  -2  -3   1      957.85     1068.60     15.04 o 
  -1  -3   1     1430.47     1330.07     15.29 o 
   0  -3   1      227.62      262.61      4.35 o 
   1  -3   1     3140.10     2624.05     35.34 o 
   2  -3   1      222.84      167.87     10.38 o 
   3  -3   1      113.42      131.43      3.07 o 
   4  -3   1      102.64       97.02      3.71 o 
   5  -3   1       87.13       81.56      4.51 o 
   6  -3   1      144.09      199.20      8.92 o 
   7  -3   1      530.48      588.96     16.73 o 
   8  -3   1      276.34      281.74     17.72 o 
   9  -3   1       56.76       37.06      8.74 o 
  10  -3   1        0.02        3.98     12.40 o 
 -10  -2   1        6.80        8.06     12.10 o 
  -9  -2   1       17.84        3.66     10.97 o 
  -8  -2   1       51.76       55.42     10.49 o 
  -7  -2   1      501.89      517.52     18.10 o 
  -6  -2   1       12.89       13.16      5.65 o 
  -5  -2   1      957.69      913.54     16.06 o 
  -4  -2   1      519.52      582.52     10.29 o 
  -3  -2   1     1835.53     1819.84     21.54 o 
  -2  -2   1    19514.58    19705.72    205.18 o 
  -1  -2   1     2429.49     2114.33     21.72 o 
   0  -2   1       81.34       30.42      2.42 o 
   1  -2   1      342.36      237.50      9.58 o 
   2  -2   1      351.43      354.00     14.76 o 
   3  -2   1       83.32       64.95      2.95 o 
   4  -2   1       29.38       35.66      2.24 o 
   5  -2   1       27.40       26.15      2.75 o 
   6  -2   1      342.48      319.92      7.92 o 
   7  -2   1       93.10       92.54      6.02 o 
   8  -2   1        0.41        1.31      3.93 o 
   9  -2   1       30.58       17.27      8.43 o 
  10  -2   1       75.35      108.45     18.60 o 
 -10  -1   1        7.79       11.85     11.67 o 
  -9  -1   1      169.17      182.25     27.48 o 
  -8  -1   1      202.54      197.00     15.81 o 
  -7  -1   1      235.20      240.46     12.48 o 
  -6  -1   1      181.26      194.28      8.00 o 
  -5  -1   1      248.77      266.05      7.91 o 
  -4  -1   1      535.10      564.16      9.59 o 
  -3  -1   1       14.63       12.97      2.31 o 
  -2  -1   1    12916.61    13078.72    114.73 o 
   0  -1   1      347.90       -0.25      0.25 o 
   1  -1   1        8.25       -0.83      0.83 o 
   2  -1   1      726.35      707.79      7.85 o 
   3  -1   1       29.74       31.29      2.24 o 
   4  -1   1     1732.87     1660.44     19.60 o 
   5  -1   1      201.99      246.16      6.67 o 
   6  -1   1       82.92       88.64      6.47 o 
   7  -1   1      107.17      114.96      7.46 o 
   8  -1   1        0.37        0.33      4.86 o 
   9  -1   1       13.65       -0.66      6.19 o 
  10  -1   1       62.61       63.41      8.51 o 
 -10   0   1       46.30       46.58     12.35 o 
  -9   0   1       25.93       36.62     10.71 o 
  -8   0   1      128.88      110.65     12.56 o 
  -7   0   1        3.96        0.93      4.67 o 
  -6   0   1       52.49       53.80      5.18 o 
  -5   0   1     1299.71     1342.84     18.38 o 
  -4   0   1       92.10       76.25      3.90 o 
  -3   0   1      843.22      716.02     16.70 o 
  -2   0   1     1784.92     1682.54     15.47 o 
  -1   0   1        0.43       -0.40      0.40 o 
   1   0   1     7077.81       -0.73      0.73 o 
   2   0   1      114.05      123.05      3.97 o 
   3   0   1      889.76      904.96     14.37 o 
   4   0   1      869.32      904.51     13.27 o 
   5   0   1      677.75      696.76     12.22 o 
   6   0   1       44.49       40.46      4.91 o 
   7   0   1      356.47      380.22     11.97 o 
   8   0   1       40.67       42.10     10.09 o 
   9   0   1       15.23       22.05     10.24 o 
  10   0   1       40.14       40.95     11.87 o 
 -10   1   1        8.71        3.93      6.80 o 
  -9   1   1       49.71       35.95      7.72 o 
  -8   1   1        0.61       -4.93      4.93 o 
  -7   1   1      938.81      966.02     19.51 o 
  -6   1   1      533.12      555.78     11.04 o 
  -5   1   1     5245.64     5497.79     56.01 o 
  -4   1   1       88.34       76.59      3.52 o 
  -3   1   1      103.37      106.59      6.20 o 
  -2   1   1      714.38      702.18      7.83 o 
  -1   1   1       33.59       -3.13      3.13 o 
   0   1   1     5919.04       -0.40      0.40 o 
   1   1   1    15792.74    14093.59    225.42 o 
   2   1   1    12761.09    12936.95    114.84 o 
   3   1   1     2055.25     2309.01     24.52 o 
   4   1   1     1216.95     1272.20     17.20 o 
   5   1   1      661.32      746.63     13.62 o 
   6   1   1       24.27       17.35      4.66 o 
   7   1   1        1.07       -2.88      8.26 o 
   8   1   1        1.23       -8.05      8.05 o 
   9   1   1       81.87       97.34     14.20 o 
  10   1   1       65.22       53.03     17.45 o 
 -10   2   1        0.18        3.35      6.75 o 
  -9   2   1       20.96        9.76      5.56 o 
  -8   2   1      163.20      187.10      8.51 o 
  -7   2   1      539.10      548.55     13.16 o 
  -6   2   1     1144.51     1100.98     16.61 o 
  -5   2   1     7186.44     7605.49     70.48 o 
  -4   2   1      153.48      171.80      4.02 o 
  -3   2   1     2364.77     2440.88     23.66 o 
  -2   2   1     9647.56     9881.14    100.59 o 
  -1   2   1    15742.35    15239.91    126.29 o 
   0   2   1     2090.58     2513.78     24.15 o 
   1   2   1       30.91       68.46      3.12 o 
   2   2   1    16318.02    17714.10    185.16 o 
   3   2   1        3.32        1.44      2.58 o 
   4   2   1       60.44       62.56      6.42 o 
   5   2   1      114.45      107.61      6.33 o 
   6   2   1        2.44        2.23      5.49 o 
   7   2   1      124.99      124.10     10.79 o 
   8   2   1       41.15       34.28     20.89 o 
   9   2   1      126.09       99.79     15.22 o 
  10   2   1        1.49      -10.37     16.27 o 
 -10   3   1        1.82       13.27     16.78 o 
  -9   3   1       36.16       29.44      8.71 o 
  -8   3   1       22.25       30.61      7.43 o 
  -7   3   1      180.75      179.76      9.65 o 
  -6   3   1      827.46      848.78     16.93 o 
  -5   3   1      525.55      579.49     11.28 o 
  -4   3   1      394.50      392.95      7.52 o 
  -3   3   1     4684.71     5034.40     53.08 o 
  -2   3   1      465.44      607.63      7.69 o 
  -1   3   1       18.28       48.53      5.27 o 
   0   3   1       32.57       34.08      2.74 o 
   1   3   1      947.62      815.29     11.45 o 
   2   3   1     2505.50     2888.56     34.97 o 
   3   3   1     3440.50     3305.73     40.99 o 
   4   3   1    10976.56    11104.46    109.85 o 
   5   3   1      165.04      181.70      9.76 o 
   6   3   1      337.57      337.52     14.71 o 
   7   3   1       44.48       35.32      9.53 o 
   8   3   1      111.36       99.33     17.35 o 
   9   3   1       11.54       23.65     15.24 o 
 -10   4   1        4.14        9.10      8.13 o 
  -9   4   1       83.09       80.62      9.85 o 
  -8   4   1       22.40       15.14      6.79 o 
  -7   4   1      310.14      332.64     11.08 o 
  -6   4   1        4.64        2.81      3.59 o 
  -5   4   1     1007.93     1106.30     15.56 o 
  -4   4   1     3694.00     3809.79     37.25 o 
  -3   4   1     3771.02     4191.49     41.77 o 
  -2   4   1     2688.88     2928.43     29.77 o 
  -1   4   1     2132.95     2645.19     29.61 o 
   0   4   1        0.05        4.57      2.33 o 
   1   4   1      251.08      300.70      6.95 o 
   2   4   1     5770.73     6030.48     57.62 o 
   3   4   1     1961.03     1911.31     27.39 o 
   4   4   1     4370.47     4635.48     57.12 o 
   5   4   1       77.98       70.46      8.59 o 
   6   4   1       63.82       49.14     10.11 o 
   7   4   1       71.70       81.63     11.95 o 
   8   4   1       30.92       32.07     11.91 o 
   9   4   1        5.48       16.19     15.37 o 
 -10   5   1      252.90      293.52     25.20 o 
  -9   5   1       87.50       93.61     11.71 o 
  -8   5   1        0.26        3.78      4.47 o 
  -7   5   1        2.72       -0.84      3.89 o 
  -6   5   1       11.88       11.06      3.73 o 
  -5   5   1      102.87       92.05      4.66 o 
  -4   5   1     1868.46     1828.89     23.44 o 
  -3   5   1       10.20        6.41      1.92 o 
  -2   5   1       36.59       32.17      2.16 o 
  -1   5   1     2920.12     3052.92     34.57 o 
   0   5   1     1481.47     1826.27     22.49 o 
   1   5   1     1167.40     1182.24     16.39 o 
   2   5   1     2233.93     2516.05     29.87 o 
   3   5   1      333.13      350.32      8.78 o 
   4   5   1       12.87       15.56      6.05 o 
   5   5   1        5.61       15.77     11.38 o 
   6   5   1     1161.49     1142.12     32.94 o 
   7   5   1      418.55      456.37     22.30 o 
   8   5   1      122.19      102.22     19.37 o 
   9   5   1       13.91       21.68     13.39 o 
 -10   6   1       34.66       31.12     25.18 o 
  -9   6   1       28.78       20.33      9.36 o 
  -8   6   1       28.45       23.89      5.62 o 
  -7   6   1      318.75      318.46     11.33 o 
  -6   6   1      159.14      184.76      8.05 o 
  -5   6   1     1307.64     1324.97     21.53 o 
  -4   6   1       46.14       56.56      7.71 o 
  -3   6   1      276.91      329.84      6.97 o 
  -2   6   1      171.76      182.08      4.32 o 
  -1   6   1     3243.47     3390.72     38.91 o 
   0   6   1      870.96     1008.06     14.98 o 
   1   6   1     1042.64     1150.05     17.68 o 
   2   6   1     1320.81     1327.68     19.32 o 
   3   6   1      108.20      116.61      7.85 o 
   4   6   1      494.84      501.06     16.67 o 
   5   6   1       16.51       14.89      9.35 o 
   6   6   1      765.74      823.34     28.52 o 
   7   6   1      118.61       81.67     13.46 o 
   8   6   1       94.49       76.32     14.20 o 
  -9   7   1        1.54        2.51      7.22 o 
  -8   7   1      294.11      285.96     11.58 o 
  -7   7   1      998.60      981.92     23.05 o 
  -6   7   1       16.45       26.00      4.09 o 
  -5   7   1      203.51      203.27      7.16 o 
  -4   7   1       23.76       29.99      3.83 o 
  -3   7   1       82.78      104.69      6.13 o 
  -2   7   1      882.88      875.85     12.28 o 
  -1   7   1       89.66      120.24      5.71 o 
   0   7   1      307.87      313.53      7.18 o 
   1   7   1      235.18      275.03     10.71 o 
   2   7   1       57.57       66.61      6.01 o 
   3   7   1        0.84        2.96      6.70 o 
   4   7   1      336.73      352.22     17.65 o 
   5   7   1       69.70       91.22     12.13 o 
   6   7   1       18.85       16.63      9.89 o 
   7   7   1       14.58       12.15     10.49 o 
   8   7   1       98.80       93.32     19.09 o 
  -9   8   1      432.84      410.89     22.77 o 
  -8   8   1       63.44       61.99      7.52 o 
  -7   8   1      305.55      259.78     15.62 o 
  -6   8   1      202.04      172.96      7.21 o 
  -5   8   1       17.92       14.28      3.51 o 
  -4   8   1      296.99      340.17     10.94 o 
  -3   8   1      734.43      771.65     18.53 o 
  -2   8   1      501.59      522.79     12.79 o 
  -1   8   1      204.28      236.67     11.45 o 
   0   8   1      191.66      208.36      6.56 o 
   1   8   1       33.25       35.85      4.77 o 
   2   8   1      528.34      571.10     15.80 o 
   3   8   1        5.97       21.89      8.62 o 
   4   8   1       10.67       17.84      9.09 o 
   5   8   1      246.13      241.69     16.93 o 
   6   8   1        2.59        0.33      9.39 o 
   7   8   1        0.72      -10.18     13.62 o 
  -9   9   1      147.04      126.04     13.30 o 
  -8   9   1       11.87       13.56      5.60 o 
  -7   9   1        8.18        6.70      4.33 o 
  -6   9   1      102.81       87.41      9.60 o 
  -5   9   1      851.46      852.71     18.26 o 
  -4   9   1      195.89      213.86     12.39 o 
  -3   9   1      157.87      153.41      9.06 o 
  -2   9   1      612.28      611.96     13.89 o 
  -1   9   1      192.56      201.33     13.59 o 
   0   9   1       89.28       86.98      4.84 o 
   1   9   1      286.38      316.29     13.39 o 
   2   9   1       79.35       74.43      8.86 o 
   3   9   1       52.84       47.16     14.12 o 
   4   9   1      110.07      128.45     15.93 o 
   5   9   1        1.49       -0.96     10.66 o 
   6   9   1        1.60        3.00     12.30 o 
  -8  10   1       22.12       16.48      6.79 o 
  -7  10   1      371.04      371.83     12.52 o 
  -6  10   1      126.69      127.85     11.68 o 
  -5  10   1      432.46      404.48     18.50 o 
  -4  10   1      411.00      399.96     18.82 o 
  -3  10   1      278.08      277.40     13.52 o 
  -2  10   1        7.29        3.44      4.48 o 
  -1  10   1      326.32      351.08     12.37 o 
   0  10   1      343.43      324.12     15.23 o 
   1  10   1       20.68       15.72      6.18 o 
   2  10   1       20.93       24.36     10.44 o 
   3  10   1       93.94       55.60     15.29 o 
   4  10   1        1.02      -12.30     12.30 o 
   5  10   1        6.12       -0.13     13.80 o 
   6  10   1        8.15       18.57     16.48 o 
  -7  11   1       64.85       54.40      8.27 o 
  -6  11   1       15.03       12.49      4.37 o 
  -5  11   1       64.84       60.98      7.27 o 
  -4  11   1        6.65        2.39      5.80 o 
  -3  11   1      173.57      169.68     10.82 o 
  -2  11   1      105.26       92.08     11.18 o 
  -1  11   1      193.42      201.30     10.88 o 
   0  11   1      536.62      582.57     20.85 o 
   1  11   1       92.12       90.35     12.20 o 
   2  11   1       37.05       30.24      8.62 o 
   3  11   1        0.27       -2.90     11.98 o 
   4  11   1       18.24       27.88     15.94 o 
   5  11   1        1.64       -0.45     23.64 o 
  -7  12   1       96.04       92.29     14.52 o 
  -6  12   1       27.20       30.38      8.68 o 
  -5  12   1       79.69       76.97      8.70 o 
  -4  12   1      270.04      271.58     22.44 o 
  -3  12   1      133.88      106.18     10.13 o 
  -2  12   1      591.11      687.76     26.63 o 
  -1  12   1      430.83      445.72     18.30 o 
   0  12   1       63.73       71.39     10.22 o 
   1  12   1        0.58       -0.21      4.02 o 
   2  12   1      205.86      182.14     19.93 o 
   3  12   1        0.33        1.16     13.07 o 
   4  12   1       27.65       23.07     28.43 o 
  -5  13   1       19.41       30.78      7.55 o 
  -4  13   1       32.77       23.60      8.52 o 
  -3  13   1      108.37      117.90     13.16 o 
  -2  13   1      188.89      196.23     16.33 o 
  -1  13   1       18.10       20.97      9.82 o 
   0  13   1        4.15       -3.91      7.57 o 
   1  13   1       15.69       11.01     12.65 o 
   2  13   1       58.77       47.87      7.34 o 
  -3  14   1      109.12       94.73     26.69 o 
  -2  14   1        1.04        5.41      9.41 o 
  -1  14   1       45.32       32.80     12.91 o 
   0  14   1       46.04       54.82     25.24 o 
  -1 -14   2        2.94        0.82      9.19 o 
   0 -14   2       98.01      104.95     18.49 o 
   1 -14   2       12.61       18.46     10.05 o 
   2 -14   2      132.82      127.97     12.42 o 
   3 -14   2      131.01      136.74     10.38 o 
   4 -14   2        0.92        1.90      6.02 o 
  -3 -13   2       96.48       74.75     18.64 o 
  -2 -13   2       42.88       44.64      8.28 o 
  -1 -13   2      150.14      152.01     49.16 o 
   0 -13   2       24.94       22.51      8.00 o 
   1 -13   2       36.98       24.05      9.42 o 
   2 -13   2       35.28       29.63      8.89 o 
   3 -13   2        3.78        0.10      5.13 o 
   4 -13   2        2.57       -0.64      5.46 o 
   5 -13   2      131.88      124.03     11.95 o 
   6 -13   2       20.73       28.20     15.01 o 
  -4 -12   2       45.05       22.93     15.21 o 
  -3 -12   2       66.43      107.81     25.39 o 
  -2 -12   2      215.85      199.49     21.38 o 
  -1 -12   2      516.54      528.38     23.90 o 
   0 -12   2        6.37        4.76      6.43 o 
   1 -12   2        1.31        4.26      6.29 o 
   2 -12   2      572.25      587.31     17.26 o 
   3 -12   2      176.20      154.75     10.10 o 
   4 -12   2      211.62      202.58     17.11 o 
   5 -12   2      319.58      323.50     12.52 o 
   6 -12   2        2.78       11.88     12.15 o 
   7 -12   2        0.65       -1.48     12.30 o 
  -5 -11   2       31.58       46.33     22.32 o 
  -4 -11   2      265.70      229.10     24.31 o 
  -3 -11   2      256.63      225.75     43.13 o 
  -2 -11   2       34.41       41.37      8.43 o 
  -1 -11   2        1.21        1.96      6.30 o 
   0 -11   2      261.39      268.01     16.75 o 
   1 -11   2      399.48      422.64     12.72 o 
   2 -11   2       17.85        4.08      4.93 o 
   3 -11   2      321.70      356.97     10.89 o 
   4 -11   2      295.34      269.64     11.42 o 
   5 -11   2        4.56        1.34      9.52 o 
   6 -11   2       41.04       30.76     13.41 o 
   7 -11   2       40.23       18.94     13.32 o 
   8 -11   2       25.15       32.47      6.67 o 
  -6 -10   2       53.17       45.26     23.95 o 
  -5 -10   2      187.93      215.86     30.30 o 
  -4 -10   2      133.98      105.36     18.12 o 
  -3 -10   2      759.01      784.90     44.70 o 
  -2 -10   2       32.86       41.49      7.91 o 
  -1 -10   2       61.22       67.41      8.59 o 
   0 -10   2      691.97      743.24     19.11 o 
   1 -10   2     1942.88     2083.41     32.89 o 
   2 -10   2      285.37      291.00     10.74 o 
   3 -10   2      464.88      457.95     11.38 o 
   4 -10   2        4.24        6.71      8.96 o 
   5 -10   2       81.99       73.51     16.96 o 
   6 -10   2      443.93      411.93     28.73 o 
   7 -10   2      134.49      112.74     18.89 o 
   8 -10   2       34.46       33.97      7.90 o 
  -7  -9   2       51.56       44.42     15.04 o 
  -6  -9   2       56.97       51.98     18.97 o 
  -5  -9   2      104.62      108.02     20.96 o 
  -4  -9   2      161.29      164.72     12.76 o 
  -3  -9   2        1.36       -1.21      8.55 o 
  -2  -9   2      295.95      343.08     22.19 o 
  -1  -9   2     1128.66     1186.43     32.90 o 
   0  -9   2     1141.37     1222.97     24.65 o 
   1  -9   2       33.41       28.88      4.84 o 
   2  -9   2      360.91      366.76     10.89 o 
   3  -9   2       88.79       87.92      4.76 o 
   4  -9   2        0.54       -7.28      7.28 o 
   5  -9   2      227.93      229.01     20.54 o 
   6  -9   2      633.51      639.32     32.90 o 
   7  -9   2        0.76        1.53      3.87 o 
   8  -9   2        0.87        3.55      5.53 o 
   9  -9   2      118.14       93.36     11.50 o 
  -7  -8   2        0.37       -9.03      9.03 o 
  -6  -8   2        0.84        2.06      8.82 o 
  -5  -8   2      140.14      115.49     13.33 o 
  -4  -8   2        2.60       -3.51      5.80 o 
  -3  -8   2      246.99      234.52     11.55 o 
  -2  -8   2      655.77      643.83     14.69 o 
  -1  -8   2     2111.46     2101.88     27.80 o 
   0  -8   2       16.32       20.48      4.29 o 
   1  -8   2      371.30      427.13      9.45 o 
   2  -8   2        1.97       -2.88      2.92 o 
   3  -8   2     2016.57     2156.99     61.05 o 
   4  -8   2      468.89      454.79     25.12 o 
   5  -8   2      413.68      389.05     24.70 o 
   6  -8   2       82.49       81.61      7.96 o 
   7  -8   2       53.29       41.65      6.50 o 
   8  -8   2      295.16      275.29     12.18 o 
   9  -8   2       81.71       98.12     12.22 o 
  -8  -7   2       55.00       40.95     12.79 o 
  -7  -7   2       92.89      115.29     15.97 o 
  -6  -7   2       22.58       23.28      9.68 o 
  -5  -7   2        1.58       -7.50      7.50 o 
  -4  -7   2       31.91       33.76     10.31 o 
  -3  -7   2      604.58      613.81     15.00 o 
  -2  -7   2      232.17      252.38      8.03 o 
  -1  -7   2      318.44      318.00     10.78 o 
   0  -7   2       36.85       43.26      4.49 o 
   1  -7   2      822.98      901.17     11.70 o 
   2  -7   2     1028.98     1138.34     13.95 o 
   3  -7   2     1036.14     1134.88     44.55 o 
   4  -7   2      467.51      487.12     25.09 o 
   5  -7   2      470.13      484.44     25.79 o 
   6  -7   2      221.56      243.06      7.80 o 
   7  -7   2       47.08       46.60      6.24 o 
   8  -7   2     1012.82     1106.19     29.25 o 
   9  -7   2       20.00       22.90      8.15 o 
  -8  -6   2        6.14        9.72     13.89 o 
  -7  -6   2        4.91       -2.02      8.93 o 
  -6  -6   2      565.36      547.09     33.95 o 
  -5  -6   2       25.58       22.80      8.38 o 
  -4  -6   2        1.60       -4.74      4.74 o 
  -3  -6   2      628.89      639.38     13.16 o 
  -2  -6   2        2.12        3.20      2.80 o 
  -1  -6   2      433.10      512.17      9.20 o 
   0  -6   2       49.86       43.76      3.40 o 
   1  -6   2     5711.99     5927.21     58.79 o 
   2  -6   2     1533.49     1621.11     26.29 o 
   3  -6   2     1131.11     1193.96     38.28 o 
   4  -6   2      404.12      398.26     21.40 o 
   5  -6   2        6.35        6.29      2.68 o 
   6  -6   2      402.81      360.08     16.90 o 
   7  -6   2       22.27       24.69      5.01 o 
   8  -6   2      250.63      271.86     12.56 o 
   9  -6   2       26.03       16.48      8.21 o 
  10  -6   2        9.71       21.18     11.27 o 
  -9  -5   2        2.14       12.60     12.46 o 
  -8  -5   2       12.02        0.61      9.33 o 
  -7  -5   2      254.21      248.53     16.90 o 
  -6  -5   2        6.06       -2.46      8.11 o 
  -5  -5   2      703.04      659.22     24.45 o 
  -4  -5   2       17.54        5.21      5.11 o 
  -3  -5   2      146.55      181.62      6.20 o 
  -2  -5   2     2313.71     2508.32     26.17 o 
  -1  -5   2      127.89      154.94      4.54 o 
   0  -5   2      642.21      563.45      8.36 o 
   1  -5   2        2.62        3.60      1.48 o 
   2  -5   2     2592.05     2697.57     60.16 o 
   3  -5   2        0.81        1.39      5.20 o 
   4  -5   2      841.30      945.23     15.52 o 
   5  -5   2      318.10      285.79      8.16 o 
   6  -5   2      409.10      396.59     11.65 o 
   7  -5   2      288.42      292.68     10.58 o 
   8  -5   2      158.74      143.78      8.69 o 
   9  -5   2        1.06        7.69      7.60 o 
  10  -5   2       34.60       46.93     10.66 o 
  -9  -4   2        3.13       11.11     14.43 o 
  -8  -4   2      329.23      307.57     21.71 o 
  -7  -4   2        9.58       -4.53     12.89 o 
  -6  -4   2       77.63       65.52     10.46 o 
  -5  -4   2      887.30      899.46     28.25 o 
  -4  -4   2     2082.11     2092.48     27.91 o 
  -3  -4   2      139.70      127.20      7.81 o 
  -2  -4   2       75.57       98.20      7.84 o 
  -1  -4   2      358.74      315.75      8.07 o 
   0  -4   2     3159.29     3226.59     30.51 o 
   1  -4   2      101.89       58.34      1.87 o 
   2  -4   2      179.64      204.75      7.12 o 
   3  -4   2     6074.40     6224.98     74.48 o 
   4  -4   2        5.74        4.93      1.68 o 
   5  -4   2      924.37      982.27     14.10 o 
   6  -4   2      443.60      446.77     13.95 o 
   7  -4   2      155.41      165.37      8.99 o 
   8  -4   2        2.93        6.94      6.10 o 
   9  -4   2       79.48       96.85     10.42 o 
  10  -4   2       51.87       41.21      9.62 o 
  -9  -3   2       78.67       79.60     18.25 o 
  -8  -3   2      247.35      260.05     19.78 o 
  -7  -3   2      235.72      230.62     15.78 o 
  -6  -3   2        0.75       -5.87      5.87 o 
  -5  -3   2     1071.43     1075.60     21.84 o 
  -4  -3   2       59.16       62.98      5.63 o 
  -3  -3   2     7705.33     8165.58     78.95 o 
  -2  -3   2     1863.48     1981.89     30.46 o 
  -1  -3   2     3814.06     3417.24     32.53 o 
   0  -3   2        2.99       -1.26      1.26 o 
   1  -3   2      452.15      340.49      5.39 o 
   2  -3   2      448.83      381.31      8.75 o 
   3  -3   2     1559.77     1312.61     14.18 o 
   4  -3   2        9.48        6.42      2.25 o 
   5  -3   2        2.97        0.51      3.07 o 
   6  -3   2        2.30       -1.45      4.13 o 
   7  -3   2       18.83       18.77      5.86 o 
   8  -3   2        2.77        0.07      6.21 o 
   9  -3   2      241.89      253.06     15.09 o 
  10  -3   2      140.86      155.09     19.60 o 
 -10  -2   2        9.39       16.35     12.02 o 
  -9  -2   2      417.99      389.90     34.69 o 
  -8  -2   2       69.88       80.36     11.33 o 
  -7  -2   2       70.55       62.76      9.11 o 
  -6  -2   2      108.34      118.31      8.50 o 
  -5  -2   2      585.31      570.41     12.48 o 
  -4  -2   2      548.19      553.99     10.04 o 
  -3  -2   2     4799.60     5007.58     47.88 o 
  -2  -2   2      881.46      897.74     12.65 o 
  -1  -2   2     8561.70     8968.32     91.53 o 
   0  -2   2     1512.45     2094.10     20.29 o 
   1  -2   2      783.20      925.42     12.11 o 
   2  -2   2    10982.20    12023.24    115.44 o 
   3  -2   2      852.00      893.32     17.86 o 
   4  -2   2      265.30      247.77      5.22 o 
   5  -2   2     2966.36     3039.24     32.69 o 
   6  -2   2       50.05       48.84      4.01 o 
   7  -2   2       15.27       10.03      4.08 o 
   8  -2   2      121.64      129.75      6.95 o 
   9  -2   2      227.98      234.60      9.92 o 
  10  -2   2      105.10      108.01     18.12 o 
 -10  -1   2       13.18       13.71     11.64 o 
  -9  -1   2      836.18      773.57     43.84 o 
  -8  -1   2        3.79        5.40      8.83 o 
  -7  -1   2       15.81        9.91      6.64 o 
  -6  -1   2      692.92      668.08     14.16 o 
  -5  -1   2      952.44      920.89     14.61 o 
  -4  -1   2     2111.96     2099.88     23.61 o 
  -3  -1   2     3121.60     3327.50     31.75 o 
  -2  -1   2     1019.35     1039.06     15.47 o 
  -1  -1   2      773.15      867.78     18.69 o 
   0  -1   2        3.23       -1.23      1.23 o 
   1  -1   2       77.66       37.24      2.23 o 
   2  -1   2     2949.70     2803.56     25.77 o 
   3  -1   2      278.49      370.11     10.66 o 
   4  -1   2     1055.19     1034.26     14.03 o 
   5  -1   2      594.98      521.86      9.88 o 
   6  -1   2       11.58       14.88      3.68 o 
   7  -1   2      105.03       99.23      7.11 o 
   8  -1   2      105.23      114.95      7.90 o 
   9  -1   2        2.39       -3.59      6.09 o 
  10  -1   2        2.54       -3.08      6.18 o 
 -10   0   2       87.93       90.70     14.08 o 
  -9   0   2       69.56       84.00     16.63 o 
  -8   0   2       24.82       27.00      9.95 o 
  -7   0   2      142.22      149.55      8.21 o 
  -6   0   2     1174.84     1201.29     19.23 o 
  -5   0   2      573.07      549.29     11.03 o 
  -4   0   2       53.31       63.45      3.67 o 
  -3   0   2        1.24        0.10      1.44 o 
  -2   0   2      827.87      849.42     13.08 o 
  -1   0   2    10841.03    10450.08    118.97 o 
   0   0   2     2961.72       -0.63      0.63 o 
   1   0   2     3253.26     2724.91     28.40 o 
   2   0   2     5533.55     5689.26     52.25 o 
   3   0   2     1652.47     1667.06     17.83 o 
   4   0   2     5477.66     5944.70     60.26 o 
   5   0   2      993.53     1027.88     15.76 o 
   6   0   2      200.57      211.52      8.06 o 
   7   0   2        3.78       -1.70      4.93 o 
   8   0   2      146.23      139.70     13.61 o 
   9   0   2       66.80       65.98     12.10 o 
  10   0   2       17.16        1.26      9.84 o 
 -10   1   2        3.07       -0.98     10.71 o 
  -9   1   2        5.37        8.74      6.72 o 
  -8   1   2        1.41       -0.26      5.48 o 
  -7   1   2     1275.27     1298.37     23.69 o 
  -6   1   2      450.38      470.00     10.25 o 
  -5   1   2        8.20        5.60      2.82 o 
  -4   1   2      189.92      223.95      5.19 o 
  -3   1   2     1398.73     1425.10     19.38 o 
  -2   1   2     2926.08     3282.27     29.84 o 
  -1   1   2     1066.34      799.49      8.43 o 
   0   1   2     1366.32     1878.58     35.89 o 
   1   1   2      895.68     1297.75     40.10 o 
   2   1   2     6486.98     6854.02     63.07 o 
   3   1   2     2221.18     2129.05     32.08 o 
   4   1   2     1322.51     1303.08     17.81 o 
   5   1   2      244.82      253.82      8.46 o 
   6   1   2      581.54      528.01     16.13 o 
   7   1   2       18.34        7.47      7.44 o 
   8   1   2       63.69       66.52     11.99 o 
   9   1   2       30.59       24.26     11.14 o 
  10   1   2       14.28       22.13     11.75 o 
 -10   2   2        5.29       12.29      6.52 o 
  -9   2   2       55.07       61.28      7.31 o 
  -8   2   2       37.76       27.82      6.68 o 
  -7   2   2       65.09       57.74      5.77 o 
  -6   2   2       46.69       50.01      4.31 o 
  -5   2   2      932.96      892.07     16.77 o 
  -4   2   2      194.73      175.52      4.55 o 
  -3   2   2     1079.13      943.60     11.03 o 
  -2   2   2    25458.40    26985.00    225.53 o 
  -1   2   2     5110.04     5802.45     46.49 o 
   0   2   2      324.54      373.84      6.27 o 
   1   2   2      694.75     1021.91     14.93 o 
   2   2   2     1923.83     2012.77     26.19 o 
   3   2   2     4384.09     4471.60     47.34 o 
   4   2   2     1856.71     1861.62     22.69 o 
   5   2   2       64.08       69.85      5.76 o 
   6   2   2       13.65        1.91      6.47 o 
   7   2   2      120.10      117.34     10.75 o 
   8   2   2       29.95       23.19     10.71 o 
   9   2   2       52.20       53.85     13.60 o 
 -10   3   2        2.20       -1.30     12.01 o 
  -9   3   2       63.80       77.23     10.29 o 
  -8   3   2        2.34       -2.00      6.14 o 
  -7   3   2        3.48        3.35      5.69 o 
  -6   3   2      724.15      807.43     13.86 o 
  -5   3   2      643.98      652.86     12.45 o 
  -4   3   2     1283.02     1300.99     17.36 o 
  -3   3   2     2197.31     2498.66     33.24 o 
  -2   3   2     1916.85     1981.80     21.06 o 
  -1   3   2     2213.01     1941.63     18.15 o 
   0   3   2       32.12       41.66      3.90 o 
   1   3   2        4.22       21.10      3.02 o 
   2   3   2     1844.38     1693.45     26.06 o 
   3   3   2     2251.32     2330.42     31.49 o 
   4   3   2     1072.14     1209.21     18.68 o 
   5   3   2       74.11       78.66      7.68 o 
   6   3   2       48.59       41.01      8.36 o 
   7   3   2      100.69       91.01     12.04 o 
   8   3   2       55.88       65.76     13.89 o 
   9   3   2       10.29       14.65     15.23 o 
 -10   4   2        0.15        9.05     11.99 o 
  -9   4   2        2.29       -1.45      6.56 o 
  -8   4   2        1.38        5.34      6.00 o 
  -7   4   2       12.61       15.83      7.04 o 
  -6   4   2      758.20      783.87     16.11 o 
  -5   4   2        8.35       10.34      3.50 o 
  -4   4   2        2.02        3.59      2.14 o 
  -3   4   2       14.47       12.58      2.12 o 
  -2   4   2       13.58       18.01      2.22 o 
  -1   4   2      494.27      379.43     11.00 o 
   0   4   2      451.23      386.00     13.03 o 
   1   4   2      221.38      254.83      6.36 o 
   2   4   2      489.16      520.76     11.93 o 
   3   4   2      211.99      254.02      8.32 o 
   4   4   2       41.81       56.96      6.50 o 
   5   4   2      942.42     1006.70     28.31 o 
   6   4   2     1090.28     1024.57     30.15 o 
   7   4   2        5.07       -0.12      8.49 o 
   8   4   2       37.18       38.89     12.84 o 
   9   4   2       43.99       12.32     15.66 o 
 -10   5   2       19.79       12.70      9.62 o 
  -9   5   2        1.06       -5.37      7.98 o 
  -8   5   2       22.78       23.07      6.49 o 
  -7   5   2       43.49       63.08      5.87 o 
  -6   5   2        0.73       -2.08      3.39 o 
  -5   5   2       14.33       12.86      3.19 o 
  -4   5   2       30.87       48.47      4.95 o 
  -3   5   2     1930.19     2066.87     22.88 o 
  -2   5   2     1924.35     2010.51     22.61 o 
  -1   5   2     5781.75     6345.28     58.80 o 
   0   5   2      393.50      482.23      9.44 o 
   1   5   2      127.40      150.96      5.69 o 
   2   5   2      623.00      578.78     11.51 o 
   3   5   2      280.58      294.98      9.04 o 
   4   5   2        2.49        2.28      5.59 o 
   5   5   2     2608.40     2429.65     50.59 o 
   6   5   2     2571.30     2471.46     56.00 o 
   7   5   2        0.14       -8.21      8.21 o 
   8   5   2       43.10       48.51     14.01 o 
 -10   6   2      103.99      124.94     17.12 o 
  -9   6   2      199.83      236.80     15.52 o 
  -8   6   2       28.37       29.78      6.54 o 
  -7   6   2       17.93       13.66      4.79 o 
  -6   6   2       33.68       31.07      4.20 o 
  -5   6   2      107.72       98.82      8.85 o 
  -4   6   2        1.50        3.06      2.61 o 
  -3   6   2      803.75      840.55     11.52 o 
  -2   6   2     1492.34     1588.32     20.30 o 
  -1   6   2      172.67      158.82      4.18 o 
   0   6   2      326.53      326.29      7.40 o 
   1   6   2     1194.75     1295.33     19.67 o 
   2   6   2      316.54      314.26      9.56 o 
   3   6   2       51.96       40.04      8.06 o 
   4   6   2       75.76      102.63     10.92 o 
   5   6   2      287.66      298.14     17.14 o 
   6   6   2      285.80      238.33     16.80 o 
   7   6   2       35.36       10.74     11.59 o 
   8   6   2       28.91       11.45     10.75 o 
  -9   7   2       34.49       25.57      8.58 o 
  -8   7   2      135.50      114.89      8.30 o 
  -7   7   2       56.99       48.23      5.83 o 
  -6   7   2       81.62       98.41      6.31 o 
  -5   7   2      166.00      160.99      7.75 o 
  -4   7   2      555.06      593.69     13.65 o 
  -3   7   2      121.59      113.39      5.54 o 
  -2   7   2      178.76      227.41      8.56 o 
  -1   7   2      310.84      338.39      9.58 o 
   0   7   2      127.96      118.20      5.01 o 
   1   7   2     2989.56     3204.20     40.98 o 
   2   7   2      133.53      141.15      8.39 o 
   3   7   2       18.16       12.97      7.78 o 
   4   7   2      435.22      428.89     19.48 o 
   5   7   2       46.49       18.96      9.43 o 
   6   7   2      190.02      208.52     16.79 o 
   7   7   2      199.14      197.71     18.20 o 
  -9   8   2       20.08       15.90     13.13 o 
  -8   8   2      122.95      112.18     10.49 o 
  -7   8   2      156.70      147.18      7.97 o 
  -6   8   2      382.77      356.10     18.36 o 
  -5   8   2        5.25        5.30      3.97 o 
  -4   8   2      150.01      136.86      7.10 o 
  -3   8   2       96.92      108.36      8.75 o 
  -2   8   2       11.42        8.84      4.26 o 
  -1   8   2      420.44      410.18     17.08 o 
   0   8   2      383.74      402.89     10.00 o 
   1   8   2       10.25        8.28      4.97 o 
   2   8   2       55.45       55.44      7.12 o 
   3   8   2       88.57       94.19     11.44 o 
   4   8   2      179.68      150.18     13.75 o 
   5   8   2        0.65       -7.96      8.28 o 
   6   8   2      185.55      183.10     17.05 o 
   7   8   2        4.39       -8.60     10.56 o 
  -8   9   2      334.75      309.52     16.12 o 
  -7   9   2      153.64      140.55      8.78 o 
  -6   9   2      892.33      832.96     19.62 o 
  -5   9   2      639.71      588.12     15.34 o 
  -4   9   2        6.98        3.64      6.45 o 
  -3   9   2      199.43      200.08     10.60 o 
  -2   9   2      247.13      262.44     14.62 o 
  -1   9   2      185.70      140.27      8.42 o 
   0   9   2      209.10      219.02      8.02 o 
   1   9   2      319.44      316.31     13.90 o 
   2   9   2        8.20        8.05      7.30 o 
   3   9   2      503.91      514.90     25.34 o 
   4   9   2       57.54       44.23     12.85 o 
   5   9   2      198.38      199.08     20.62 o 
   6   9   2       51.06       41.29     15.10 o 
  -8  10   2        5.13        7.15      6.48 o 
  -7  10   2       19.68       16.82      5.33 o 
  -6  10   2       62.31       59.41      7.41 o 
  -5  10   2       11.72       11.83      4.98 o 
  -4  10   2       18.91       11.68      7.07 o 
  -3  10   2      365.84      390.76     15.21 o 
  -2  10   2      133.73      135.45      8.67 o 
  -1  10   2       36.38       33.60      6.27 o 
   0  10   2      112.33      115.42      6.85 o 
   1  10   2      169.15      174.76     22.03 o 
   2  10   2       12.60       13.80     11.75 o 
   3  10   2       42.22       25.44     14.70 o 
   4  10   2       51.06       42.23     16.02 o 
   5  10   2       35.45       27.53     16.14 o 
  -7  11   2        5.35        8.36      5.99 o 
  -6  11   2       40.23       34.84      5.90 o 
  -5  11   2      221.13      212.66     13.22 o 
  -4  11   2      282.29      282.13     14.21 o 
  -3  11   2      734.92      711.28     23.62 o 
  -2  11   2       60.64       54.31      7.07 o 
  -1  11   2       72.09       56.96      8.58 o 
   0  11   2      172.75      190.25     13.31 o 
   1  11   2        9.59        4.08      5.11 o 
   2  11   2       27.94        4.10     29.97 o 
   3  11   2        0.81        2.16     13.16 o 
   4  11   2        1.04       -1.49     19.46 o 
  -6  12   2        9.18        5.36      5.76 o 
  -5  12   2       20.11       19.05      7.53 o 
  -4  12   2       20.42       14.52      7.56 o 
  -3  12   2       23.38       19.34     13.46 o 
  -2  12   2        1.92        3.61      8.06 o 
  -1  12   2       47.17       52.77      9.26 o 
   0  12   2       23.79       31.77      8.62 o 
   1  12   2      160.02      162.41      8.89 o 
   2  12   2      134.72       93.27     18.24 o 
   3  12   2        1.27       -5.91     13.40 o 
  -5  13   2       15.75       11.77      7.68 o 
  -4  13   2        1.54        1.12      7.42 o 
  -3  13   2      350.24      356.57     19.86 o 
  -2  13   2      110.88      113.83     14.32 o 
  -1  13   2      264.67      269.91     19.87 o 
   0  13   2       73.33       63.27     12.83 o 
   1  13   2       99.54      110.35     15.51 o 
   2  13   2       19.34       14.24      9.37 o 
  -1 -14   3        7.08        0.79      9.31 o 
   0 -14   3      108.36      117.79     13.69 o 
   1 -14   3       40.22       41.99      9.78 o 
   2 -14   3        2.92        7.18      7.38 o 
   3 -14   3      123.36      125.12     11.54 o 
   4 -14   3      355.34      381.47     21.48 o 
  -3 -13   3      110.39      107.32     24.76 o 
  -2 -13   3      197.09      189.48     23.21 o 
  -1 -13   3      113.40      104.58     29.95 o 
   0 -13   3       49.95       43.43      9.41 o 
   1 -13   3        4.69       -4.16      6.18 o 
   2 -13   3       23.19       22.03      6.20 o 
   3 -13   3      365.58      376.26     14.19 o 
   4 -13   3      355.44      327.28     14.42 o 
   5 -13   3        4.82        3.24      4.74 o 
   6 -13   3        4.20       18.14     14.69 o 
  -4 -12   3       41.20       51.88     17.11 o 
  -3 -12   3        1.59        0.74     12.54 o 
  -2 -12   3        9.60        1.82      6.98 o 
  -1 -12   3        4.35       -1.55      7.57 o 
   0 -12   3        0.90       -5.69      5.69 o 
   1 -12   3       18.06       11.01      5.47 o 
   2 -12   3       61.36       60.56      6.94 o 
   3 -12   3       31.76       22.65      5.37 o 
   4 -12   3        3.92        4.36      4.68 o 
   5 -12   3       89.00       90.45     18.47 o 
   6 -12   3       51.60       50.58     16.02 o 
   7 -12   3       67.27       61.32     30.39 o 
  -5 -11   3       58.37       27.35     20.21 o 
  -4 -11   3       60.89       30.69     14.17 o 
  -3 -11   3       49.02       51.73     14.93 o 
  -2 -11   3        9.05       18.62      8.65 o 
  -1 -11   3      375.67      410.27     14.33 o 
   0 -11   3      854.48      932.80     33.50 o 
   1 -11   3       11.06        7.02      5.28 o 
   2 -11   3      131.17      162.99      8.36 o 
   3 -11   3      117.60      111.24      6.44 o 
   4 -11   3       99.37       72.16      6.28 o 
   5 -11   3      332.51      377.66     28.13 o 
   6 -11   3      359.89      396.86     42.11 o 
   7 -11   3      132.67      140.10     42.02 o 
   8 -11   3       48.76       42.35     16.28 o 
  -6 -10   3        0.50       23.20     14.57 o 
  -5 -10   3       30.24       32.32     16.84 o 
  -4 -10   3      198.69      172.55     17.20 o 
  -3 -10   3        2.73       -8.84      8.84 o 
  -2 -10   3      984.74      968.41     42.03 o 
  -1 -10   3       64.91       59.86      6.85 o 
   0 -10   3      353.11      348.15     18.95 o 
   1 -10   3      146.51      161.09      8.06 o 
   2 -10   3       28.75       45.17      5.26 o 
   3 -10   3       50.48       45.54      5.37 o 
   4 -10   3      419.59      387.93     29.46 o 
   5 -10   3        0.97       -7.07     12.71 o 
   6 -10   3       64.24       80.21     15.57 o 
   7 -10   3       14.43       22.76     12.78 o 
   8 -10   3       21.82       14.21      5.84 o 
  -7  -9   3        0.29       -1.77     11.11 o 
  -6  -9   3       58.58       50.52     14.07 o 
  -5  -9   3      395.47      384.14     23.74 o 
  -4  -9   3      286.32      280.29     15.55 o 
  -3  -9   3       93.52       88.85      9.80 o 
  -2  -9   3      202.61      204.14     11.43 o 
  -1  -9   3        0.89       -4.29      4.29 o 
   0  -9   3       76.40       79.11      7.06 o 
   1  -9   3      397.60      421.87     11.70 o 
   2  -9   3     2326.96     2321.47     34.37 o 
   3  -9   3     1096.56     1088.38     18.02 o 
   4  -9   3       96.20       90.36     14.50 o 
   5  -9   3      154.54      167.33     20.39 o 
   6  -9   3       65.17       82.43     19.55 o 
   7  -9   3       97.36       86.65      9.21 o 
   8  -9   3       28.71       23.61      7.41 o 
   9  -9   3       42.05       44.67      9.58 o 
  -7  -8   3       82.05       77.81     13.70 o 
  -6  -8   3       66.75       98.75     13.33 o 
  -5  -8   3      216.92      209.13     15.19 o 
  -4  -8   3      162.64      154.99     10.59 o 
  -3  -8   3      148.90      126.13      9.27 o 
  -2  -8   3      204.75      198.87      7.95 o 
  -1  -8   3       38.86       35.33      4.58 o 
   0  -8   3     1126.43     1167.83     19.09 o 
   1  -8   3     1756.88     1775.96     21.79 o 
   2  -8   3       30.00       27.84      3.56 o 
   3  -8   3        1.36        1.45      9.77 o 
   4  -8   3        7.43        3.99      7.73 o 
   5  -8   3       35.74       36.53     11.27 o 
   6  -8   3       96.62       77.07      6.15 o 
   7  -8   3      269.98      267.74     12.22 o 
   8  -8   3       64.58       52.08      7.35 o 
   9  -8   3        1.22       -1.63     11.60 o 
  -8  -7   3      143.35      119.58     16.06 o 
  -7  -7   3       42.18       57.73     12.38 o 
  -6  -7   3       99.43      119.47     13.45 o 
  -5  -7   3      133.34      137.85     15.63 o 
  -4  -7   3        0.18       -5.20      5.20 o 
  -3  -7   3        0.89       -1.23      4.04 o 
  -2  -7   3       50.67       69.83      5.36 o 
  -1  -7   3     1669.59     1796.46     21.10 o 
   0  -7   3     1536.07     1520.22     19.51 o 
   1  -7   3      520.29      568.42      8.93 o 
   2  -7   3      247.40      237.22      6.57 o 
   3  -7   3      291.11      338.95     19.59 o 
   4  -7   3     1893.83     2031.32     59.34 o 
   5  -7   3      650.25      632.48     15.07 o 
   6  -7   3      406.12      406.55     10.37 o 
   7  -7   3      807.30      856.03     21.43 o 
   8  -7   3        0.21        3.60      5.17 o 
   9  -7   3       64.06       49.10     10.93 o 
  -8  -6   3      147.83      137.40     15.72 o 
  -7  -6   3       48.53       31.09     10.63 o 
  -6  -6   3      115.95      125.27     13.19 o 
  -5  -6   3       96.04       70.40     10.53 o 
  -4  -6   3       10.63       12.11      5.88 o 
  -3  -6   3      201.58      208.10      7.78 o 
  -2  -6   3      448.31      383.39      8.54 o 
  -1  -6   3      559.54      488.04      8.98 o 
   0  -6   3     1198.07     1317.32     17.10 o 
   1  -6   3      482.14      488.77      7.50 o 
   2  -6   3     3382.06     3946.78     42.68 o 
   3  -6   3     4971.55     5140.01    117.71 o 
   4  -6   3      116.88      111.94      5.92 o 
   5  -6   3      304.90      302.96      8.23 o 
   6  -6   3      434.55      445.43     12.20 o 
   7  -6   3      325.25      337.04     19.46 o 
   8  -6   3       11.31       10.60      5.83 o 
   9  -6   3       69.08       75.49     15.63 o 
  10  -6   3       26.81       10.53     10.97 o 
  -9  -5   3       48.94       42.42     14.34 o 
  -8  -5   3       95.44       89.94     16.23 o 
  -7  -5   3       49.32       29.01      9.78 o 
  -6  -5   3       47.26       17.52      8.90 o 
  -5  -5   3       59.20       53.34      9.43 o 
  -4  -5   3      494.10      470.18     15.02 o 
  -3  -5   3       64.42       49.83      3.86 o 
  -2  -5   3      404.82      391.61      7.50 o 
  -1  -5   3      287.51      262.82      6.16 o 
   0  -5   3      427.61      480.35      6.78 o 
   1  -5   3      428.27      557.09      8.13 o 
   2  -5   3     3836.38     3882.22     41.55 o 
   3  -5   3     3189.14     3531.66     44.20 o 
   4  -5   3      750.36      775.08     12.90 o 
   5  -5   3      755.89      774.45     14.91 o 
   6  -5   3       13.23        8.82      4.62 o 
   7  -5   3      627.24      625.64     23.11 o 
   8  -5   3      198.28      205.24     10.05 o 
   9  -5   3       85.14       90.82     11.42 o 
  10  -5   3       67.59       58.63     11.79 o 
  -9  -4   3       28.86       43.61     16.73 o 
  -8  -4   3        0.24        2.87     10.28 o 
  -7  -4   3      289.68      284.08     16.95 o 
  -6  -4   3       17.66       14.32      8.13 o 
  -5  -4   3      266.99      271.63     12.53 o 
  -4  -4   3      589.81      614.34     12.90 o 
  -3  -4   3        5.65       -2.52      2.52 o 
  -2  -4   3      394.45      436.30      8.95 o 
  -1  -4   3     1224.94     1324.56     14.75 o 
   0  -4   3       97.39       85.38      2.60 o 
   1  -4   3     3071.99     2765.57     28.66 o 
   2  -4   3      281.59      357.61     12.27 o 
   3  -4   3     1582.00     1499.45     18.14 o 
   4  -4   3      614.66      601.65     10.13 o 
   5  -4   3      607.03      606.52     18.31 o 
   6  -4   3       11.44       14.57      4.59 o 
   7  -4   3      580.69      600.00     16.56 o 
   8  -4   3      109.55      104.50      9.78 o 
   9  -4   3      325.76      368.79     16.99 o 
  10  -4   3        9.39        6.45     10.81 o 
  -9  -3   3        0.01       -0.30     16.57 o 
  -8  -3   3      115.01      122.57     16.14 o 
  -7  -3   3      363.69      397.57     19.13 o 
  -6  -3   3       60.14       81.89      8.74 o 
  -5  -3   3      613.25      614.62     16.06 o 
  -4  -3   3      287.54      346.74      8.46 o 
  -3  -3   3      392.36      463.81      9.71 o 
  -2  -3   3      250.42      267.54      7.66 o 
  -1  -3   3      484.82      436.87     14.68 o 
   0  -3   3      163.88      132.70      2.97 o 
   1  -3   3     1247.88     1530.28     15.97 o 
   2  -3   3      966.73     1186.41     30.10 o 
   3  -3   3      387.84      426.24      8.05 o 
   4  -3   3      262.44      222.52      7.77 o 
   5  -3   3      756.50      771.41     18.18 o 
   6  -3   3      392.84      407.62     14.47 o 
   7  -3   3      851.77      890.29     21.64 o 
   8  -3   3        5.53        9.16      7.03 o 
   9  -3   3        6.80       13.50      8.04 o 
  10  -3   3      233.25      211.81     21.72 o 
 -10  -2   3        0.75      -11.10     11.10 o 
  -9  -2   3      192.93      210.98     32.83 o 
  -8  -2   3      364.14      372.75     19.05 o 
  -7  -2   3        1.54       -3.96      6.50 o 
  -6  -2   3      190.37      185.42     14.67 o 
  -5  -2   3       60.92       55.80      5.17 o 
  -4  -2   3        0.29        1.08      2.58 o 
  -3  -2   3     1758.58     1797.52     21.61 o 
  -2  -2   3     2198.35     2256.10     25.94 o 
  -1  -2   3     4001.49     4086.14     42.51 o 
   0  -2   3      237.80      418.47      5.02 o 
   1  -2   3      548.44      513.59      7.94 o 
   2  -2   3       60.11      100.89      2.91 o 
   3  -2   3     1317.96     1421.85     15.60 o 
   4  -2   3      197.83      150.29      4.20 o 
   5  -2   3      431.87      396.25      8.61 o 
   6  -2   3      546.29      586.41     22.05 o 
   7  -2   3       81.62      100.47     11.25 o 
   8  -2   3        0.52        0.83      4.00 o 
   9  -2   3        8.33        0.98      7.43 o 
  10  -2   3       64.35       66.25     17.54 o 
 -10  -1   3       31.73       14.28     11.28 o 
  -9  -1   3      339.36      353.18     21.43 o 
  -8  -1   3      756.05      790.27     29.81 o 
  -7  -1   3        7.85       -2.88      6.37 o 
  -6  -1   3       49.84       55.58      5.48 o 
  -5  -1   3      107.08      111.42      5.89 o 
  -4  -1   3     1175.16     1152.85     15.24 o 
  -3  -1   3       11.87       20.44      3.53 o 
  -2  -1   3       89.63      141.31      4.98 o 
  -1  -1   3      205.89      185.55      4.61 o 
   0  -1   3     5744.91     6903.82     58.41 o 
   1  -1   3     1603.29     1303.05     12.83 o 
   2  -1   3      207.85      143.88      8.14 o 
   3  -1   3       22.17       42.26      4.15 o 
   4  -1   3       39.60       49.87      3.48 o 
   5  -1   3      166.04      172.57      6.01 o 
   6  -1   3        8.92       14.00      4.04 o 
   7  -1   3      162.53      174.07     10.08 o 
   8  -1   3        4.03        9.09      5.80 o 
   9  -1   3       80.77       85.19     10.77 o 
  10  -1   3       11.28       11.40      6.64 o 
 -10   0   3        0.46        1.92     10.01 o 
  -9   0   3      267.63      270.01     18.03 o 
  -8   0   3       81.43       71.99     11.18 o 
  -7   0   3       95.24       94.06      7.17 o 
  -6   0   3      186.29      193.38      7.66 o 
  -5   0   3      654.29      707.05     12.35 o 
  -4   0   3       50.17       43.11      3.20 o 
  -3   0   3     1233.09     1287.31     20.24 o 
  -2   0   3       11.22       13.10      1.95 o 
  -1   0   3     3946.49     3915.29     38.28 o 
   0   0   3     1423.39     1065.47     14.00 o 
   1   0   3     5097.19     4131.69     68.90 o 
   2   0   3     1489.53     1561.83     18.47 o 
   3   0   3     3290.82     3358.86     33.68 o 
   4   0   3        0.96        2.77      2.58 o 
   5   0   3      104.26      115.31      7.20 o 
   6   0   3       22.12       21.00      4.74 o 
   7   0   3      100.15      127.78      8.59 o 
   8   0   3       16.23       13.18      8.83 o 
   9   0   3       74.55       51.62     11.98 o 
  10   0   3        0.14       11.99     13.87 o 
 -10   1   3        7.01       -0.65      8.99 o 
  -9   1   3       29.27       35.45      7.78 o 
  -8   1   3       10.26       17.70      6.43 o 
  -7   1   3      289.56      292.25     10.97 o 
  -6   1   3      628.02      640.07     14.47 o 
  -5   1   3      932.93      890.70     12.16 o 
  -4   1   3      517.25      454.96      8.55 o 
  -3   1   3      171.84      162.23      4.62 o 
  -2   1   3     7879.78     8264.67     71.37 o 
  -1   1   3    20362.34    20145.27    161.22 o 
   0   1   3     7019.44     6249.59     63.71 o 
   1   1   3      741.47      931.29     24.43 o 
   2   1   3       82.04       78.30      4.40 o 
   3   1   3     2091.73     2143.07     32.21 o 
   4   1   3      147.41      185.64      9.20 o 
   5   1   3      151.43      145.47     13.10 o 
   6   1   3      255.24      250.02      9.52 o 
   7   1   3      160.14      180.89     13.17 o 
   8   1   3       20.99       32.82     10.56 o 
   9   1   3        8.33        0.09     10.03 o 
 -10   2   3        1.54        2.23      6.83 o 
  -9   2   3       38.41       27.60      6.74 o 
  -8   2   3        8.26        5.03      4.52 o 
  -7   2   3      445.98      445.37     12.33 o 
  -6   2   3      344.37      346.69      8.26 o 
  -5   2   3     2997.64     3123.03     30.79 o 
  -4   2   3        0.99       -2.15      2.15 o 
  -3   2   3       10.89        9.14      2.00 o 
  -2   2   3     6352.97     6406.59     56.12 o 
  -1   2   3    25296.57    27379.89    219.32 o 
   0   2   3       33.30       44.84      2.68 o 
   1   2   3       36.04       16.21      3.60 o 
   2   2   3      520.40      611.88     15.76 o 
   3   2   3      479.87      503.61     10.70 o 
   4   2   3      319.72      277.03      7.82 o 
   5   2   3      121.08       96.57      6.59 o 
   6   2   3      185.24      191.57     11.73 o 
   7   2   3       82.00       76.16     10.97 o 
   8   2   3       90.60      101.11     14.26 o 
   9   2   3        2.23       -2.72     10.59 o 
 -10   3   3        4.47       10.91     11.68 o 
  -9   3   3       34.47       45.20      9.41 o 
  -8   3   3      142.47      156.09      7.78 o 
  -7   3   3      806.68      847.32     15.76 o 
  -6   3   3       21.40       21.05      3.73 o 
  -5   3   3      108.21      126.62      4.31 o 
  -4   3   3      553.81      513.32      7.86 o 
  -3   3   3       15.20       18.03      2.55 o 
  -2   3   3     8610.19     8756.09     75.65 o 
  -1   3   3     1873.20     1724.69     17.05 o 
   0   3   3       53.18       43.76      3.63 o 
   1   3   3      302.39      372.10      8.92 o 
   2   3   3       51.23       97.32      5.63 o 
   3   3   3      457.06      437.25     11.34 o 
   4   3   3       51.88       77.81      5.66 o 
   5   3   3      550.25      560.79     18.05 o 
   6   3   3       22.58       29.16      9.05 o 
   7   3   3       78.18       75.08     11.42 o 
   8   3   3        0.16       -0.85     10.04 o 
   9   3   3       13.24      -12.48     13.16 o 
 -10   4   3       27.13       27.00     13.05 o 
  -9   4   3        9.49        6.81      7.28 o 
  -8   4   3      135.49      131.32     10.46 o 
  -7   4   3      450.74      474.52     13.32 o 
  -6   4   3      264.98      265.95      9.41 o 
  -5   4   3      370.65      380.86     11.11 o 
  -4   4   3      154.12      152.96      5.68 o 
  -3   4   3    10562.97    11371.90    117.46 o 
  -2   4   3     3972.59     4202.74     39.88 o 
  -1   4   3      377.87      323.04     11.00 o 
   0   4   3      549.59      654.48     10.04 o 
   1   4   3     1628.21     1646.65     21.09 o 
   2   4   3       81.29      103.65      6.17 o 
   3   4   3     1521.59     1596.94     25.82 o 
   4   4   3      110.20      103.13      7.89 o 
   5   4   3        7.39       17.04      7.98 o 
   6   4   3      253.06      242.75     21.86 o 
   7   4   3       61.84       48.04     10.98 o 
   8   4   3       21.33       20.30     12.21 o 
   9   4   3       19.97       13.59     15.57 o 
 -10   5   3       15.97       10.06      9.22 o 
  -9   5   3        3.33        2.85      6.89 o 
  -8   5   3       82.52       91.86      8.96 o 
  -7   5   3        3.57        5.38      4.24 o 
  -6   5   3       60.84       64.04      5.54 o 
  -5   5   3     1310.42     1301.94     21.92 o 
  -4   5   3       43.35       38.41      3.54 o 
  -3   5   3       91.97       88.39      4.10 o 
  -2   5   3       82.89       88.71      3.94 o 
  -1   5   3        6.45       10.93      2.31 o 
   0   5   3      447.68      485.58      9.29 o 
   1   5   3     1967.96     1992.53     23.87 o 
   2   5   3     1421.16     1405.18     20.42 o 
   3   5   3      131.33      123.79      8.19 o 
   4   5   3      232.54      247.08     14.38 o 
   5   5   3       25.91       22.33      9.13 o 
   6   5   3      660.28      687.43     29.49 o 
   7   5   3      165.18      148.88     15.30 o 
   8   5   3       39.19       28.51     12.63 o 
  -9   6   3        0.01        5.97      7.98 o 
  -8   6   3       38.89       29.22      8.04 o 
  -7   6   3       43.46       53.21      5.57 o 
  -6   6   3      118.07      150.69     10.12 o 
  -5   6   3      670.16      705.22     14.37 o 
  -4   6   3       95.46       80.36      4.98 o 
  -3   6   3        1.47       -2.52      2.52 o 
  -2   6   3     1078.74     1197.78     18.87 o 
  -1   6   3     1907.16     2115.64     23.34 o 
   0   6   3     3335.80     3500.17     38.33 o 
   1   6   3      978.75     1023.50     17.45 o 
   2   6   3       64.02       69.84      6.26 o 
   3   6   3       11.33        2.86      9.10 o 
   4   6   3        5.06       36.18      9.25 o 
   5   6   3      581.82      635.80     31.76 o 
   6   6   3      136.08      131.52     14.03 o 
   7   6   3      175.27      182.21     20.05 o 
   8   6   3       17.56       10.26     12.49 o 
  -9   7   3       76.98       79.79     10.91 o 
  -8   7   3       59.74       72.54      9.92 o 
  -7   7   3        4.55        8.84      4.70 o 
  -6   7   3       88.87       81.32      6.34 o 
  -5   7   3      157.22      162.67      6.66 o 
  -4   7   3        0.62        1.47      3.14 o 
  -3   7   3      618.20      607.48     12.21 o 
  -2   7   3      121.27      117.27      7.02 o 
  -1   7   3      258.46      249.82      6.20 o 
   0   7   3      745.07      808.70     19.78 o 
   1   7   3     1310.31     1376.49     23.20 o 
   2   7   3       81.11       84.39      7.63 o 
   3   7   3       66.76       59.93      9.88 o 
   4   7   3      376.99      347.06     18.36 o 
   5   7   3      550.05      476.47     21.87 o 
   6   7   3       29.66       13.89      9.65 o 
   7   7   3       73.93       50.15     13.13 o 
  -9   8   3      104.13      129.58     21.93 o 
  -8   8   3       38.23       38.19      6.80 o 
  -7   8   3      104.17       87.22      7.57 o 
  -6   8   3       33.71       25.77      4.93 o 
  -5   8   3        2.31        5.74      4.26 o 
  -4   8   3      151.43      170.94      6.92 o 
  -3   8   3      418.99      405.99     12.14 o 
  -2   8   3      159.69      177.61      8.91 o 
  -1   8   3      416.85      464.50     10.75 o 
   0   8   3        0.10        3.29      3.71 o 
   1   8   3      202.51      196.57     12.31 o 
   2   8   3      740.35      767.98     36.80 o 
   3   8   3       63.98       66.86     10.54 o 
   4   8   3       44.79       42.32     10.71 o 
   5   8   3       12.86       16.74      9.89 o 
   6   8   3       93.07       62.58     12.67 o 
   7   8   3        7.06        0.42     11.21 o 
  -8   9   3        4.07        6.26      6.79 o 
  -7   9   3       57.93       49.59      6.89 o 
  -6   9   3      161.48      139.44      8.25 o 
  -5   9   3      291.08      316.70     12.67 o 
  -4   9   3      118.51       92.56     10.02 o 
  -3   9   3        1.13        6.24      4.46 o 
  -2   9   3      124.61      118.16      8.28 o 
  -1   9   3       14.08       17.42      5.55 o 
   0   9   3        5.54        6.72      4.39 o 
   1   9   3      529.47      524.80     20.82 o 
   2   9   3      247.72      192.51     19.87 o 
   3   9   3      105.01      106.81     17.79 o 
   4   9   3       15.99       21.41     11.98 o 
   5   9   3       29.53       25.65     13.21 o 
   6   9   3        8.84       -7.56     15.37 o 
  -8  10   3        0.26        2.29      6.64 o 
  -7  10   3      204.28      215.20     11.22 o 
  -6  10   3      158.14      172.86     10.53 o 
  -5  10   3      512.20      497.67     16.70 o 
  -4  10   3      462.94      428.33     21.92 o 
  -3  10   3       60.92       54.49      7.88 o 
  -2  10   3      224.18      234.32     11.15 o 
  -1  10   3        8.48       11.08      5.90 o 
   0  10   3      143.11      170.42      7.66 o 
   1  10   3      186.13      205.83     10.70 o 
   2  10   3       45.54       46.77     14.43 o 
   3  10   3        2.70       -2.56     17.11 o 
   4  10   3       65.66       94.29     46.93 o 
   5  10   3       78.39       81.72     20.56 o 
  -7  11   3      114.92       94.96     10.53 o 
  -6  11   3       75.63       76.17     13.61 o 
  -5  11   3       27.05       31.28      8.07 o 
  -4  11   3       30.42       36.69      7.47 o 
  -3  11   3        2.37       -1.34      5.83 o 
  -2  11   3       77.57       90.22      9.15 o 
  -1  11   3      144.37      151.72     13.09 o 
   0  11   3      292.15      298.84     15.77 o 
   1  11   3       23.56       11.85      7.57 o 
   2  11   3        0.95       -4.36     12.00 o 
   3  11   3      101.01       81.38     24.28 o 
   4  11   3      103.67       70.88     19.31 o 
  -6  12   3       14.06       17.98      7.10 o 
  -5  12   3       30.87       46.81      9.17 o 
  -4  12   3      102.15      108.28     11.89 o 
  -3  12   3      140.17      136.58     14.88 o 
  -2  12   3      500.82      520.41     24.38 o 
  -1  12   3      281.23      282.27     26.68 o 
   0  12   3        1.07       -2.14     10.53 o 
   1  12   3        0.55       -4.81      4.81 o 
   2  12   3      204.40      189.86     15.15 o 
   3  12   3       70.39       80.89     19.82 o 
  -4  13   3       86.48       74.05     14.64 o 
  -3  13   3       33.87       40.28     10.52 o 
  -2  13   3       48.86       50.61     23.04 o 
  -1  13   3       11.04       10.82      9.76 o 
   0  13   3        0.99        2.17      9.81 o 
   1  13   3       32.84       32.45      6.14 o 
  -1 -14   4        2.65       10.52      8.51 o 
   0 -14   4        8.40       13.33      8.92 o 
   1 -14   4      170.89      179.54     14.67 o 
   2 -14   4      100.16      105.38     11.32 o 
   3 -14   4        5.20       -0.68      6.41 o 
   4 -14   4       54.83       48.33     11.22 o 
  -3 -13   4       27.56       28.03     15.34 o 
  -2 -13   4        0.85        1.41      5.82 o 
  -1 -13   4       36.75       37.92     10.36 o 
   0 -13   4       29.89       39.06      7.88 o 
   1 -13   4       49.17       44.92      9.11 o 
   2 -13   4       79.24       83.67      7.72 o 
   3 -13   4      107.99       93.37     11.14 o 
   4 -13   4      133.20      119.41      9.34 o 
   5 -13   4       30.60       33.91      7.59 o 
   6 -13   4       20.51        3.88     12.61 o 
  -4 -12   4        4.95       18.38     14.52 o 
  -3 -12   4       98.19      115.59     45.42 o 
  -2 -12   4      255.44      320.78     19.25 o 
  -1 -12   4      419.32      448.75     18.98 o 
   0 -12   4      178.21      199.69     14.77 o 
   1 -12   4      187.51      199.24     10.31 o 
   2 -12   4       32.43       23.38      5.43 o 
   3 -12   4      302.40      333.11     12.24 o 
   4 -12   4      195.46      185.81     10.63 o 
   5 -12   4      125.65      135.14     20.93 o 
   6 -12   4       41.30       54.56     15.69 o 
   7 -12   4        0.07      -10.78     10.78 o 
  -5 -11   4       19.76       29.63     15.57 o 
  -4 -11   4       66.19       64.76     33.52 o 
  -3 -11   4       82.75       68.50     15.76 o 
  -2 -11   4       79.88       69.58      9.44 o 
  -1 -11   4        8.57        3.10      4.33 o 
   0 -11   4      102.19      103.58      9.81 o 
   1 -11   4       45.26       54.69      5.53 o 
   2 -11   4       16.33       11.59      4.63 o 
   3 -11   4       34.29       39.40      5.41 o 
   4 -11   4       45.98       39.99      5.18 o 
   5 -11   4       99.31      103.12     17.53 o 
   6 -11   4       70.01       56.56     15.20 o 
   7 -11   4       49.49       29.66     14.94 o 
  -6 -10   4       42.44       53.17     22.59 o 
  -5 -10   4       58.81       39.04     15.94 o 
  -4 -10   4      176.02      173.89     19.89 o 
  -3 -10   4       32.94       23.25      8.41 o 
  -2 -10   4       17.39       29.35     11.19 o 
  -1 -10   4      365.25      350.07     12.94 o 
   0 -10   4     2057.11     2228.33     35.87 o 
   1 -10   4     1163.95     1190.89     20.69 o 
   2 -10   4      919.41      927.76     16.89 o 
   3 -10   4      248.75      285.75      7.87 o 
   4 -10   4       76.17       77.43      7.34 o 
   5 -10   4      136.61      132.84     17.77 o 
   6 -10   4      431.04      439.87     29.11 o 
   7 -10   4      446.08      416.77     19.06 o 
   8 -10   4      133.85      110.18      9.50 o 
  -7  -9   4       77.06       75.04     16.63 o 
  -6  -9   4      125.75      152.54     27.85 o 
  -5  -9   4      158.76      142.45     16.77 o 
  -4  -9   4        0.58        2.52      6.97 o 
  -3  -9   4        7.72       -3.68     11.16 o 
  -2  -9   4      217.23      243.74     10.57 o 
  -1  -9   4     1348.02     1401.42     29.50 o 
   0  -9   4      475.56      515.66     13.34 o 
   1  -9   4      286.82      303.69      9.18 o 
   2  -9   4     1238.48     1336.87     22.62 o 
   3  -9   4       32.73       34.73      3.72 o 
   4  -9   4       41.07       31.11     21.33 o 
   5  -9   4      161.27      195.06     30.06 o 
   6  -9   4       16.38       22.22     10.84 o 
   7  -9   4        1.26        3.60      6.79 o 
   8  -9   4       31.19       17.22      5.99 o 
   9  -9   4       39.99       49.18     10.24 o 
  -7  -8   4       65.41       52.26     12.58 o 
  -6  -8   4        5.23        5.47      9.17 o 
  -5  -8   4        1.01       -0.01      7.69 o 
  -4  -8   4       27.81       25.25      6.96 o 
  -3  -8   4      969.21      921.00     24.63 o 
  -2  -8   4      464.56      497.67     11.60 o 
  -1  -8   4     1159.07     1167.69     16.13 o 
   0  -8   4       55.27       56.08      6.37 o 
   1  -8   4       65.29       71.91      6.53 o 
   2  -8   4      197.74      195.21      6.99 o 
   3  -8   4     1134.77     1110.38     17.68 o 
   4  -8   4     1633.19     1630.89     52.84 o 
   5  -8   4      769.94      762.88     35.12 o 
   6  -8   4      382.57      369.83     13.04 o 
   7  -8   4       49.28       73.08     10.39 o 
   8  -8   4      116.79      108.76      9.37 o 
   9  -8   4        0.45        3.85      7.96 o 
  -8  -7   4       79.41       73.16     13.92 o 
  -7  -7   4        3.31        2.25      9.52 o 
  -6  -7   4       24.37       24.01      9.90 o 
  -5  -7   4       28.21       31.37      9.02 o 
  -4  -7   4      156.13      170.82     10.67 o 
  -3  -7   4     2031.64     2069.24     28.75 o 
  -2  -7   4      655.06      636.89     12.08 o 
  -1  -7   4       85.16       96.01      4.37 o 
   0  -7   4       63.61       62.21      3.89 o 
   1  -7   4       66.61       68.81      3.63 o 
   2  -7   4     1675.56     1664.10     22.11 o 
   3  -7   4       25.29       24.01      4.46 o 
   4  -7   4     2499.05     2537.45     39.98 o 
   5  -7   4      729.84      683.11     12.02 o 
   6  -7   4       67.40       66.23      5.37 o 
   7  -7   4      161.21      188.87      9.44 o 
   8  -7   4       87.11       94.71      8.23 o 
   9  -7   4        3.62        8.21      8.52 o 
  -8  -6   4       24.36       19.83     10.97 o 
  -7  -6   4        7.24       -0.32      8.64 o 
  -6  -6   4       41.19       30.97      9.61 o 
  -5  -6   4       10.60       10.04      8.08 o 
  -4  -6   4      881.13      866.68     21.33 o 
  -3  -6   4        1.16        0.94      3.23 o 
  -2  -6   4      449.86      439.67      8.88 o 
  -1  -6   4        2.82        1.91      2.20 o 
   0  -6   4     1358.31     1353.03     14.92 o 
   1  -6   4      480.30      489.95      8.26 o 
   2  -6   4      998.82     1012.87     14.41 o 
   3  -6   4       20.89       29.69      3.21 o 
   4  -6   4       32.34       28.41      2.91 o 
   5  -6   4      406.06      381.62      9.96 o 
   6  -6   4     2714.80     2775.41     48.04 o 
   7  -6   4      130.19      135.75      8.90 o 
   8  -6   4      426.36      442.87     17.24 o 
   9  -6   4       61.23       53.65     10.07 o 
  -9  -5   4        9.79       18.67     12.48 o 
  -8  -5   4       48.04       56.55     12.33 o 
  -7  -5   4       42.99       18.05      9.43 o 
  -6  -5   4      482.75      508.49     21.09 o 
  -5  -5   4      116.19      142.48     12.06 o 
  -4  -5   4      392.21      458.60     13.71 o 
  -3  -5   4        5.68       -1.06      2.36 o 
  -2  -5   4      221.74      244.48      9.24 o 
  -1  -5   4     3279.97     3264.82     33.12 o 
   0  -5   4     2067.24     2044.46     20.44 o 
   1  -5   4      484.33      397.99     14.89 o 
   2  -5   4      592.86      618.44      8.09 o 
   3  -5   4       10.42       23.82      3.51 o 
   4  -5   4      524.31      527.62      9.43 o 
   5  -5   4      604.07      595.91     11.99 o 
   6  -5   4     2536.51     2607.06     40.58 o 
   7  -5   4      498.65      521.43     19.65 o 
   8  -5   4      218.78      234.08     12.13 o 
   9  -5   4        8.42        9.06      8.60 o 
  10  -5   4       14.82       17.32      9.85 o 
  -9  -4   4       50.67       42.98     16.83 o 
  -8  -4   4      100.54      103.81     15.58 o 
  -7  -4   4      118.92      120.28     13.62 o 
  -6  -4   4       35.55       33.19      9.06 o 
  -5  -4   4       55.71       52.53      8.54 o 
  -4  -4   4      370.40      413.99     10.03 o 
  -3  -4   4      118.64      116.85      4.79 o 
  -2  -4   4       16.86       13.28      2.27 o 
  -1  -4   4     3145.19     3153.46     30.40 o 
   0  -4   4       78.08       79.67      4.07 o 
   1  -4   4      257.67      315.33     10.96 o 
   2  -4   4        0.81        6.29      1.68 o 
   3  -4   4      588.45      555.09      7.99 o 
   4  -4   4     1948.07     1847.57     21.51 o 
   5  -4   4      424.08      453.99     11.95 o 
   6  -4   4      160.97      171.19      9.42 o 
   7  -4   4        1.10        2.21      5.36 o 
   8  -4   4      272.66      284.98     14.27 o 
   9  -4   4        2.94        8.85      7.75 o 
  10  -4   4      120.46      140.42     26.39 o 
  -9  -3   4       85.96      111.65     20.41 o 
  -8  -3   4        1.84        4.67      9.90 o 
  -7  -3   4      631.85      684.35     24.38 o 
  -6  -3   4        0.01        0.04      6.12 o 
  -5  -3   4       96.41       81.16      6.77 o 
  -4  -3   4     2959.60     3143.73     36.06 o 
  -3  -3   4     1391.17     1363.61     19.17 o 
  -2  -3   4      386.37      329.87      6.82 o 
  -1  -3   4       69.03       70.45      5.85 o 
   0  -3   4      315.90      380.25      5.89 o 
   1  -3   4       90.75       77.21      2.47 o 
   2  -3   4     9206.65     9867.69    101.51 o 
   3  -3   4      672.70      629.41     10.27 o 
   4  -3   4     2091.75     2060.86     29.87 o 
   5  -3   4      267.37      292.66     10.82 o 
   6  -3   4      383.65      377.67     18.59 o 
   7  -3   4      150.16      119.26     10.46 o 
   8  -3   4      315.94      369.79     16.90 o 
   9  -3   4      288.96      291.49     16.70 o 
  10  -3   4       83.38       94.78     26.30 o 
  -9  -2   4        0.30        5.19     10.89 o 
  -8  -2   4      160.86      183.25     14.32 o 
  -7  -2   4      165.33      142.71     10.85 o 
  -6  -2   4      334.93      352.63     14.61 o 
  -5  -2   4     1169.83     1230.00     18.79 o 
  -4  -2   4     1041.19     1059.95     16.19 o 
  -3  -2   4      561.37      583.31     10.28 o 
  -2  -2   4      300.87      260.56      6.53 o 
  -1  -2   4      711.32      709.78     18.54 o 
   0  -2   4     4038.79     4406.63     39.49 o 
   1  -2   4       25.32       35.50      2.09 o 
   2  -2   4       32.06       13.29      2.13 o 
   3  -2   4     1146.17     1021.22     12.41 o 
   4  -2   4      954.76     1135.28     14.90 o 
   5  -2   4      132.89      136.33      5.12 o 
   6  -2   4      808.14      780.28     14.64 o 
   7  -2   4      171.96      195.41      8.22 o 
   8  -2   4      366.98      376.96     12.27 o 
   9  -2   4       69.34       68.93     10.33 o 
  10  -2   4       63.59       73.07     17.86 o 
 -10  -1   4       27.68       31.20     12.22 o 
  -9  -1   4        0.52        0.23     14.26 o 
  -8  -1   4       95.69       96.99     12.90 o 
  -7  -1   4      220.29      255.86     12.81 o 
  -6  -1   4      803.39      867.39     16.70 o 
  -5  -1   4     2373.95     2543.18     30.70 o 
  -4  -1   4      394.18      350.69      8.11 o 
  -3  -1   4      324.71      388.23      8.00 o 
  -2  -1   4       92.95       82.32      5.63 o 
  -1  -1   4     7332.98     7184.16     71.90 o 
   0  -1   4     2246.78     1717.00     17.93 o 
   1  -1   4      578.81      458.12      7.62 o 
   2  -1   4     2430.58     2519.51     25.91 o 
   3  -1   4      332.67      342.02      7.13 o 
   4  -1   4      984.32     1010.37     14.64 o 
   5  -1   4       67.04       49.37      4.15 o 
   6  -1   4      525.33      573.31     13.26 o 
   7  -1   4      335.62      348.23     11.94 o 
   8  -1   4      281.82      283.15     12.70 o 
   9  -1   4       40.76       42.44      9.24 o 
  10  -1   4       26.40       22.72      9.25 o 
 -10   0   4       16.83       34.54     12.59 o 
  -9   0   4       28.99       43.47     11.32 o 
  -8   0   4       30.36       25.39      9.32 o 
  -7   0   4      360.04      373.95     14.79 o 
  -6   0   4      544.46      489.51     11.90 o 
  -5   0   4     1150.45     1133.26     16.10 o 
  -4   0   4      110.05      131.52      5.99 o 
  -3   0   4      311.48      341.20      6.74 o 
  -2   0   4      225.20      217.44      5.05 o 
  -1   0   4      309.95      375.91      7.51 o 
   0   0   4     2888.81     3384.38     35.85 o 
   1   0   4     3921.91     4395.83     59.75 o 
   2   0   4     1708.94     1648.41     20.87 o 
   3   0   4     3673.46     3757.21     37.70 o 
   4   0   4      378.48      373.84      8.71 o 
   5   0   4        2.49       11.78      4.78 o 
   6   0   4      767.09      775.73     15.67 o 
   7   0   4       15.65        3.13      6.11 o 
   8   0   4       59.34       53.33     10.67 o 
   9   0   4       71.16       67.91     12.02 o 
  10   0   4       70.97       59.28     26.57 o 
 -10   1   4        7.27        0.17      9.48 o 
  -9   1   4       24.88       28.64      9.92 o 
  -8   1   4        1.06       -5.51      5.51 o 
  -7   1   4      381.19      376.63     12.43 o 
  -6   1   4      152.01      157.28      8.37 o 
  -5   1   4      548.05      516.47      9.36 o 
  -4   1   4      495.87      498.24      9.30 o 
  -3   1   4     1324.60     1335.15     16.78 o 
  -2   1   4      153.00      135.25      3.87 o 
  -1   1   4     2583.22     2658.56     24.22 o 
   0   1   4      809.84      713.63     11.00 o 
   1   1   4     1486.94     1801.69     22.42 o 
   2   1   4     4377.40     4543.99     50.94 o 
   3   1   4      438.53      428.75      9.38 o 
   4   1   4      224.22      213.10      7.10 o 
   5   1   4     1370.24     1365.08     21.77 o 
   6   1   4       47.46       32.96      6.93 o 
   7   1   4       10.28        7.56      7.65 o 
   8   1   4       58.08       32.69     19.53 o 
   9   1   4      116.91      111.78     14.85 o 
 -10   2   4       10.40        3.63      6.37 o 
  -9   2   4        0.72       -5.68      5.68 o 
  -8   2   4       26.26       19.24      6.76 o 
  -7   2   4        4.70        0.83      4.53 o 
  -6   2   4      437.64      450.72     10.14 o 
  -5   2   4      183.16      184.89      5.66 o 
  -4   2   4     1096.05     1154.67     15.51 o 
  -3   2   4     1766.14     1658.65     20.80 o 
  -2   2   4     1176.99     1059.01     17.71 o 
  -1   2   4      203.08      244.35      4.89 o 
   0   2   4     1753.86     1629.64     17.62 o 
   1   2   4     1347.89     1582.45     24.34 o 
   2   2   4     4379.77     4158.43     49.83 o 
   3   2   4     1904.01     1946.98     27.12 o 
   4   2   4       30.65       22.40      3.91 o 
   5   2   4      110.77      131.15     11.14 o 
   6   2   4       15.11        3.97      6.98 o 
   7   2   4       32.74       40.77      9.37 o 
   8   2   4      444.61      450.42     36.79 o 
   9   2   4       12.29        5.42     14.97 o 
 -10   3   4       38.95       34.27     14.69 o 
  -9   3   4        6.37       21.08     11.05 o 
  -8   3   4       39.45       38.72      5.89 o 
  -7   3   4       20.34       16.37      4.52 o 
  -6   3   4      379.60      448.99      9.76 o 
  -5   3   4       72.33       61.78      3.94 o 
  -4   3   4     2224.35     2410.86     26.83 o 
  -3   3   4      284.49      285.21      7.54 o 
  -2   3   4     2156.41     2426.05     25.25 o 
  -1   3   4        1.97       11.43      2.05 o 
   0   3   4       91.86      148.03      7.04 o 
   1   3   4     1752.68     1897.59     22.48 o 
   2   3   4     2063.20     2229.98     30.71 o 
   3   3   4      320.90      318.74     11.26 o 
   4   3   4        7.46       12.12      5.55 o 
   5   3   4       24.54        9.18      6.83 o 
   6   3   4       41.46       39.44      9.98 o 
   7   3   4      141.20      150.38     22.29 o 
   8   3   4       53.46       58.09     26.72 o 
   9   3   4       14.26        2.76     15.21 o 
 -10   4   4       17.79        6.50     11.89 o 
  -9   4   4       42.80       39.70      9.67 o 
  -8   4   4        1.31        1.60      5.92 o 
  -7   4   4      263.09      273.10     13.22 o 
  -6   4   4       30.42       25.03      4.90 o 
  -5   4   4        3.06       12.30      4.08 o 
  -4   4   4      234.80      261.76      5.46 o 
  -3   4   4       40.90       42.69      3.15 o 
  -2   4   4     1161.97     1175.99     13.69 o 
  -1   4   4     1643.55     1680.03     19.25 o 
   0   4   4     1904.12     1947.69     23.53 o 
   1   4   4      149.43      168.90      7.86 o 
   2   4   4        3.56       11.83      3.49 o 
   3   4   4      223.83      238.93     10.47 o 
   4   4   4       35.50       45.12     10.12 o 
   5   4   4       82.36       89.60     11.01 o 
   6   4   4        7.64        7.97      8.43 o 
   7   4   4       15.37       -1.06      8.37 o 
   8   4   4       14.79       15.82     14.10 o 
  -9   5   4       92.20      104.29     10.75 o 
  -8   5   4       15.69       19.62      6.76 o 
  -7   5   4       63.37       66.89      8.82 o 
  -6   5   4       40.36       39.43      5.28 o 
  -5   5   4      113.43      121.43      6.58 o 
  -4   5   4      134.53      118.20      6.61 o 
  -3   5   4        5.25        2.17      2.85 o 
  -2   5   4      525.61      557.64      8.13 o 
  -1   5   4      716.14      701.73     12.65 o 
   0   5   4       58.75       47.64      3.95 o 
   1   5   4      440.77      494.77     12.62 o 
   2   5   4        0.69       -0.09      3.93 o 
   3   5   4      357.73      355.66     22.91 o 
   4   5   4       10.68       17.63      8.54 o 
   5   5   4       67.87       79.61     11.40 o 
   6   5   4       55.40       59.01     11.19 o 
   7   5   4       21.71       17.73     10.18 o 
   8   5   4       11.96       18.93     12.51 o 
  -9   6   4       34.80       43.03      9.88 o 
  -8   6   4       27.86       30.28      8.41 o 
  -7   6   4        0.17       -3.89      3.89 o 
  -6   6   4       10.88       13.41      4.60 o 
  -5   6   4      177.89      174.89      7.70 o 
  -4   6   4       34.01       27.92      4.39 o 
  -3   6   4      235.69      254.19      8.73 o 
  -2   6   4       10.32        9.17      2.31 o 
  -1   6   4        6.78       10.54      2.88 o 
   0   6   4      255.25      262.07      9.94 o 
   1   6   4      542.94      563.54     20.44 o 
   2   6   4      676.53      675.79     19.16 o 
   3   6   4      313.04      350.00     30.99 o 
   4   6   4        7.79       13.97      8.53 o 
   5   6   4        0.48       -1.22      8.13 o 
   6   6   4        5.05       -0.26      9.05 o 
   7   6   4        0.35        3.47     10.19 o 
   8   6   4        4.91       -0.12     12.16 o 
  -9   7   4        3.42        5.98      8.49 o 
  -8   7   4       29.62       25.19      8.11 o 
  -7   7   4       52.65       47.61      6.50 o 
  -6   7   4       25.49       27.09      4.69 o 
  -5   7   4       54.39       61.42      5.47 o 
  -4   7   4      107.72      119.38      7.91 o 
  -3   7   4     1079.06     1045.52     18.22 o 
  -2   7   4       27.50       36.94      5.58 o 
  -1   7   4        4.19        6.54      3.17 o 
   0   7   4     1162.60     1242.82     18.48 o 
   1   7   4     1743.48     1836.65     33.75 o 
   2   7   4       57.49       59.57     10.12 o 
   3   7   4       26.16       17.41     10.54 o 
   4   7   4     1132.60     1043.00     31.27 o 
   5   7   4      249.25      248.37     17.29 o 
   6   7   4        7.76       12.21      9.90 o 
   7   7   4       32.42       29.52     12.08 o 
  -9   8   4       25.75       33.40     11.34 o 
  -8   8   4      191.90      216.53     14.49 o 
  -7   8   4      187.32      187.05     12.30 o 
  -6   8   4       50.53       52.02      6.44 o 
  -5   8   4       32.92       31.48      5.66 o 
  -4   8   4      534.71      542.48     12.47 o 
  -3   8   4      192.29      165.62      8.81 o 
  -2   8   4      484.01      514.23     15.38 o 
  -1   8   4     1006.65     1061.30     17.69 o 
   0   8   4      841.44      878.97     18.15 o 
   1   8   4       16.87       12.29      6.43 o 
   2   8   4       24.30       30.18     10.87 o 
   3   8   4        5.88        1.11      7.71 o 
   4   8   4       42.24       21.27     16.81 o 
   5   8   4       27.42       28.57     10.68 o 
   6   8   4        3.24        7.60     10.58 o 
  -8   9   4      167.91      172.29     22.77 o 
  -7   9   4      101.11      107.71      8.12 o 
  -6   9   4       33.04       26.82      5.93 o 
  -5   9   4       17.40        5.94      5.14 o 
  -4   9   4        5.39        5.07      4.28 o 
  -3   9   4       63.63       75.26     10.08 o 
  -2   9   4       98.64      104.00     10.88 o 
  -1   9   4     1710.16     1737.89     26.35 o 
   0   9   4       51.84       60.91      6.40 o 
   1   9   4        1.32        1.03      4.87 o 
   2   9   4        0.76       13.56     11.42 o 
   3   9   4      104.07      113.83     18.78 o 
   4   9   4      140.72      159.65     18.14 o 
   5   9   4        3.25      -10.00     10.00 o 
   6   9   4       39.43       41.11     15.86 o 
  -7  10   4       23.78       18.56      7.23 o 
  -6  10   4      101.01      112.87      8.56 o 
  -5  10   4       80.09       91.92      8.84 o 
  -4  10   4       18.64       15.98      7.38 o 
  -3  10   4       43.72       36.22      6.35 o 
  -2  10   4      333.05      345.33     15.32 o 
  -1  10   4       22.60       15.17      6.98 o 
   0  10   4      172.66      168.35      8.87 o 
   1  10   4       52.76       43.65      7.32 o 
   2  10   4       31.78       31.94     15.33 o 
   3  10   4        9.42        2.23     16.96 o 
   4  10   4       39.08       17.63     15.11 o 
   5  10   4       53.23       42.04     17.89 o 
  -7  11   4        1.68        4.32      8.65 o 
  -6  11   4      183.99      216.74     24.18 o 
  -5  11   4      149.32      136.06     10.71 o 
  -4  11   4       66.64       75.90      9.29 o 
  -3  11   4      106.57      123.25     12.75 o 
  -2  11   4       32.21       21.54      7.12 o 
  -1  11   4        3.93        4.04      6.73 o 
   0  11   4        0.31        3.42      3.89 o 
   1  11   4      510.16      544.05     19.82 o 
   2  11   4        4.90      -10.14     10.14 o 
   3  11   4      124.09       90.36     19.78 o 
   4  11   4        2.98       11.16     15.04 o 
  -5  12   4      106.09      101.27     15.81 o 
  -4  12   4        3.80        0.03      7.79 o 
  -3  12   4       35.93       37.44     10.10 o 
  -2  12   4        9.45        7.06      8.64 o 
  -1  12   4       19.44       13.57      8.31 o 
   0  12   4      196.60      187.96     19.11 o 
   1  12   4       26.49       20.43      6.09 o 
   2  12   4      140.15      107.96     13.06 o 
  -3  13   4      126.97      130.57     14.75 o 
  -2  13   4       31.07       28.02     10.81 o 
  -1  13   4      171.36      153.62     15.38 o 
   0  13   4        6.36       15.75     10.81 o 
  -1 -14   5        1.58       -1.65      8.26 o 
   0 -14   5      104.13      106.03     12.68 o 
   1 -14   5      149.11      157.05     25.60 o 
   2 -14   5       47.39       40.36      8.89 o 
   3 -14   5      316.17      324.35     16.96 o 
   4 -14   5      228.34      215.42     12.78 o 
  -3 -13   5       61.94       64.24     17.90 o 
  -2 -13   5       21.11       20.31      6.22 o 
  -1 -13   5        2.06       -4.71      7.20 o 
   0 -13   5       10.70        3.44      6.11 o 
   1 -13   5       61.58       63.26      9.90 o 
   2 -13   5       77.89       80.59      7.68 o 
   3 -13   5      404.52      441.38     15.08 o 
   4 -13   5       69.26       75.07      8.02 o 
   5 -13   5       60.01       66.69     15.18 o 
  -4 -12   5        0.49        7.87     13.89 o 
  -3 -12   5        6.96       14.26     12.64 o 
  -2 -12   5        0.19       -9.32      9.32 o 
  -1 -12   5        0.61        0.88      6.92 o 
   0 -12   5      228.82      257.09     12.86 o 
   1 -12   5       16.70       22.65      5.83 o 
   2 -12   5       33.07       37.45      6.16 o 
   3 -12   5       78.76      110.06      7.82 o 
   4 -12   5       34.93       29.14      5.53 o 
   5 -12   5      106.66      108.93      9.42 o 
   6 -12   5      157.16      115.61     20.53 o 
   7 -12   5       10.90       -3.11     12.15 o 
  -5 -11   5        5.93       13.40     14.14 o 
  -4 -11   5        9.81       15.41      9.57 o 
  -3 -11   5      156.27      122.88     17.79 o 
  -2 -11   5       91.37       82.87     13.91 o 
  -1 -11   5       52.09       55.42      5.54 o 
   0 -11   5      112.82      104.11      8.19 o 
   1 -11   5       35.96       25.72      4.57 o 
   2 -11   5      889.54      962.28     18.15 o 
   3 -11   5        3.98        0.47      3.33 o 
   4 -11   5      179.28      154.64     10.04 o 
   5 -11   5      168.69      147.85     20.03 o 
   6 -11   5      241.09      253.56     38.74 o 
   7 -11   5        7.94       10.01     12.86 o 
  -6 -10   5       23.93       21.62     17.38 o 
  -5 -10   5        0.21       -0.33     12.33 o 
  -4 -10   5        4.08        3.67      8.05 o 
  -3 -10   5      134.24      126.74     12.33 o 
  -2 -10   5      168.97      194.98     10.38 o 
  -1 -10   5       40.21       46.03      6.47 o 
   0 -10   5        1.05       -3.88      3.88 o 
   1 -10   5       23.25       20.89      4.68 o 
   2 -10   5      309.49      326.89     10.66 o 
   3 -10   5      124.04      119.45      8.65 o 
   4 -10   5      149.24      133.81      7.48 o 
   5 -10   5      130.01      139.04     18.40 o 
   6 -10   5       14.75        3.01     19.73 o 
   7 -10   5       77.50       70.17     12.67 o 
   8 -10   5       34.91       18.96     10.48 o 
  -7  -9   5        0.12        9.45     12.68 o 
  -6  -9   5       94.65       59.03     15.07 o 
  -5  -9   5      312.44      280.69     20.95 o 
  -4  -9   5       67.44       75.45     10.08 o 
  -3  -9   5      347.15      367.83     22.89 o 
  -2  -9   5        2.81        7.55      4.20 o 
  -1  -9   5      894.91      991.20     22.31 o 
   0  -9   5      181.59      200.04      8.92 o 
   1  -9   5      447.55      489.55     11.68 o 
   2  -9   5      237.02      259.64      8.85 o 
   3  -9   5      325.30      385.57      9.81 o 
   4  -9   5      344.29      355.58      9.63 o 
   5  -9   5       21.96       31.04      6.92 o 
   6  -9   5        1.28       -4.00      4.00 o 
   7  -9   5      164.81      176.91     18.80 o 
   8  -9   5       61.81       62.44      7.78 o 
  -7  -8   5       87.94       85.32     13.90 o 
  -6  -8   5      165.69      184.11     15.62 o 
  -5  -8   5      519.83      519.53     21.96 o 
  -4  -8   5      599.07      602.08     23.53 o 
  -3  -8   5      195.30      218.79     13.65 o 
  -2  -8   5       10.91        8.43      3.65 o 
  -1  -8   5      786.92      791.06     13.35 o 
   0  -8   5     1477.66     1499.07     25.38 o 
   1  -8   5     1071.68     1068.97     17.88 o 
   2  -8   5      624.18      639.88     13.44 o 
   3  -8   5       91.39       84.19      4.65 o 
   4  -8   5      748.35      774.73     14.01 o 
   5  -8   5       29.57       19.84      3.97 o 
   6  -8   5      330.93      325.64      9.67 o 
   7  -8   5       42.34       61.03      9.07 o 
   8  -8   5       22.71       26.69      6.24 o 
   9  -8   5       28.26       32.87     10.61 o 
  -8  -7   5       23.49       29.83     11.87 o 
  -7  -7   5      181.85      186.62     16.71 o 
  -6  -7   5      406.01      415.29     20.52 o 
  -5  -7   5       39.40       39.62     11.68 o 
  -4  -7   5        4.39        8.81      7.11 o 
  -3  -7   5      213.97      217.37      8.09 o 
  -2  -7   5       63.53       52.53      4.47 o 
  -1  -7   5     1112.99     1276.90     16.74 o 
   0  -7   5      593.86      609.88      9.34 o 
   1  -7   5      161.18      141.06      5.27 o 
   2  -7   5      118.31      139.20      6.02 o 
   3  -7   5      294.93      276.05      6.93 o 
   4  -7   5      233.09      206.45     12.24 o 
   5  -7   5      191.54      205.41      7.12 o 
   6  -7   5      193.81      206.67      8.19 o 
   7  -7   5        9.82       14.59      5.55 o 
   8  -7   5       16.56       16.96      8.46 o 
   9  -7   5       14.79       37.95     15.96 o 
  -8  -6   5       74.36       66.26     14.21 o 
  -7  -6   5       16.99       12.89      9.44 o 
  -6  -6   5       81.22       99.22     11.98 o 
  -5  -6   5       22.53        3.52      9.67 o 
  -4  -6   5      295.97      279.19     11.52 o 
  -3  -6   5      586.13      591.35     12.27 o 
  -2  -6   5     1970.85     2042.15     24.12 o 
  -1  -6   5     3601.03     3819.02     38.74 o 
   0  -6   5      626.17      696.16     10.69 o 
   1  -6   5       87.75       88.86      3.90 o 
   2  -6   5     2069.88     2206.86     23.34 o 
   3  -6   5     1175.86     1154.78     17.06 o 
   4  -6   5      490.30      488.63     10.43 o 
   5  -6   5      842.31      847.43     16.43 o 
   6  -6   5      723.68      775.69     20.82 o 
   7  -6   5      351.16      323.00     13.52 o 
   8  -6   5      616.11      645.99     20.48 o 
   9  -6   5       52.93       68.16     11.12 o 
  -9  -5   5       26.76       27.12     13.29 o 
  -8  -5   5       51.20       39.30     11.84 o 
  -7  -5   5       19.30       19.43      9.43 o 
  -6  -5   5        0.32       -6.74      6.74 o 
  -5  -5   5      295.60      297.43     14.18 o 
  -4  -5   5      353.44      394.59     14.78 o 
  -3  -5   5     1498.53     1532.28     20.68 o 
  -2  -5   5      476.17      483.84      9.76 o 
  -1  -5   5        0.86        2.20      2.17 o 
   0  -5   5     1473.11     1548.35     17.52 o 
   1  -5   5     5637.12     5870.32     59.28 o 
   2  -5   5      528.87      547.33     10.15 o 
   3  -5   5     1452.54     1449.90     16.54 o 
   4  -5   5      254.19      244.98      6.68 o 
   5  -5   5      123.94      117.73      9.49 o 
   6  -5   5        4.88        8.98      4.75 o 
   7  -5   5      631.10      712.37     27.45 o 
   8  -5   5      110.58      108.14      9.78 o 
   9  -5   5      332.56      345.27     19.78 o 
  -9  -4   5       72.40       69.73     31.63 o 
  -8  -4   5        6.42        5.08     10.50 o 
  -7  -4   5        2.06       17.48      8.37 o 
  -6  -4   5        2.49        2.02      7.46 o 
  -5  -4   5      374.44      394.64     17.51 o 
  -4  -4   5       25.70       33.30      7.78 o 
  -3  -4   5       55.33       76.88      5.79 o 
  -2  -4   5     2003.53     2112.47     22.51 o 
  -1  -4   5      160.99      171.28      4.75 o 
   0  -4   5     4117.06     4235.18     40.75 o 
   1  -4   5    25304.51    27894.33    247.79 o 
   2  -4   5      152.68      162.46     10.83 o 
   3  -4   5      447.18      517.14      9.28 o 
   4  -4   5       11.03        5.61      2.73 o 
   5  -4   5      144.75      133.96      7.74 o 
   6  -4   5      112.52      106.07      7.67 o 
   7  -4   5      583.47      574.06     16.96 o 
   8  -4   5     1378.67     1553.41     35.98 o 
   9  -4   5       46.00       66.15     10.15 o 
  -9  -3   5        0.84        1.51     13.13 o 
  -8  -3   5        1.93       -8.36      8.90 o 
  -7  -3   5      159.60      183.21     14.24 o 
  -6  -3   5      778.36      831.96     22.62 o 
  -5  -3   5       11.21       12.22      5.47 o 
  -4  -3   5      470.59      437.39     10.18 o 
  -3  -3   5       52.81       46.44      4.45 o 
  -2  -3   5       24.07       29.61      3.70 o 
  -1  -3   5      802.72      665.04     15.49 o 
   0  -3   5     1751.57     1787.22     21.16 o 
   1  -3   5     1049.40     1185.95     13.88 o 
   2  -3   5     2040.81     1947.31     19.39 o 
   3  -3   5        7.85       11.88      2.10 o 
   4  -3   5      330.82      313.58      6.29 o 
   5  -3   5      301.69      299.68      7.92 o 
   6  -3   5      468.59      493.52     11.48 o 
   7  -3   5      107.88      108.67     11.83 o 
   8  -3   5       49.91       59.53      9.72 o 
   9  -3   5        0.78       -3.92      9.14 o 
  10  -3   5       27.52       32.38     14.54 o 
  -9  -2   5       85.42       72.26     18.43 o 
  -8  -2   5       17.67       16.17     11.36 o 
  -7  -2   5       60.18       64.39      8.91 o 
  -6  -2   5      587.38      625.05     17.06 o 
  -5  -2   5       63.02       64.69      6.60 o 
  -4  -2   5      148.00      166.89      6.54 o 
  -3  -2   5      311.48      333.99      7.82 o 
  -2  -2   5     1042.44      895.08     13.60 o 
  -1  -2   5      754.82      791.02     12.16 o 
   0  -2   5       19.88        9.39      1.68 o 
   1  -2   5      284.92      308.97      6.04 o 
   2  -2   5        9.47        3.85      1.92 o 
   3  -2   5     6887.41     7031.06     72.39 o 
   4  -2   5       64.15       64.15      4.06 o 
   5  -2   5      661.23      706.50     12.07 o 
   6  -2   5      384.84      402.27     11.30 o 
   7  -2   5       12.84       13.83      4.65 o 
   8  -2   5       18.21        9.76      4.75 o 
   9  -2   5      190.43      171.35      9.12 o 
  10  -2   5      330.59      316.33     38.07 o 
 -10  -1   5      161.28      158.56     17.83 o 
  -9  -1   5       57.37       78.80     13.62 o 
  -8  -1   5       82.23       78.08     12.07 o 
  -7  -1   5      109.06       92.05     10.43 o 
  -6  -1   5       60.33       69.28      6.71 o 
  -5  -1   5      956.09     1022.33     17.55 o 
  -4  -1   5     1715.01     1832.41     23.18 o 
  -3  -1   5      192.36      180.33      7.34 o 
  -2  -1   5       33.20       40.33      3.08 o 
  -1  -1   5      129.45      124.59      4.96 o 
   0  -1   5      665.76      736.43      9.90 o 
   1  -1   5     4310.94     3759.76     41.80 o 
   2  -1   5      211.18      205.01      5.35 o 
   3  -1   5      150.90      136.90      5.04 o 
   4  -1   5      589.56      551.87     10.48 o 
   5  -1   5      192.50      192.99      8.29 o 
   6  -1   5       95.31       98.93      7.44 o 
   7  -1   5        5.91        7.68      5.03 o 
   8  -1   5      372.42      357.19     14.41 o 
   9  -1   5      110.26       98.27      9.30 o 
 -10   0   5      430.28      444.22     29.59 o 
  -9   0   5        0.29        3.96     11.34 o 
  -8   0   5        0.10        4.58      8.16 o 
  -7   0   5        1.29        0.45      6.35 o 
  -6   0   5      140.74      124.20      6.49 o 
  -5   0   5     2375.33     2461.99     31.76 o 
  -4   0   5      459.39      520.49     10.96 o 
  -3   0   5     5834.04     5896.24     56.35 o 
  -2   0   5     1232.66     1180.13     15.02 o 
  -1   0   5      535.61      524.23      8.79 o 
   0   0   5      632.64      689.98     10.85 o 
   1   0   5     3116.06     3277.02     39.87 o 
   2   0   5      273.21      285.43      7.01 o 
   3   0   5      636.57      619.68     11.20 o 
   4   0   5       62.44       65.59      4.65 o 
   5   0   5      665.62      726.28     18.15 o 
   6   0   5       32.33       14.58      5.05 o 
   7   0   5      252.92      233.97     15.49 o 
   8   0   5      269.50      307.79     34.09 o 
   9   0   5       49.66       36.41     11.25 o 
 -10   1   5      136.66      152.28     15.52 o 
  -9   1   5       42.10       37.96     10.41 o 
  -8   1   5       99.21       90.64     11.53 o 
  -7   1   5      198.74      194.72      9.60 o 
  -6   1   5      440.20      496.52     11.17 o 
  -5   1   5     1381.75     1363.16     18.58 o 
  -4   1   5       25.42       28.46      3.37 o 
  -3   1   5     1129.54     1165.62     14.90 o 
  -2   1   5     8953.39     9227.53     84.32 o 
  -1   1   5      134.93      146.92      3.86 o 
   0   1   5       75.93      144.65      5.10 o 
   1   1   5       14.76        7.15      2.73 o 
   2   1   5      289.17      395.73      9.53 o 
   3   1   5      194.39      219.77      7.19 o 
   4   1   5      288.73      288.86      9.22 o 
   5   1   5        1.74        0.26      5.13 o 
   6   1   5      397.54      446.88     16.67 o 
   7   1   5      102.37      101.01     12.87 o 
   8   1   5        0.31       -3.78      9.30 o 
   9   1   5       15.23        3.35     10.31 o 
 -10   2   5       69.67       69.40      8.71 o 
  -9   2   5        8.64        3.85      6.25 o 
  -8   2   5      601.71      665.26     21.76 o 
  -7   2   5       37.78       37.96      6.34 o 
  -6   2   5       26.22       18.92      4.74 o 
  -5   2   5      825.33      845.11     13.71 o 
  -4   2   5       65.94       66.01      4.04 o 
  -3   2   5      797.90      868.74     12.85 o 
  -2   2   5     5191.67     5167.61     51.94 o 
  -1   2   5     9109.95     9451.53     79.08 o 
   0   2   5      688.52      719.26     10.37 o 
   1   2   5      717.02      806.12     20.30 o 
   2   2   5      923.36      830.48     14.09 o 
   3   2   5     3720.85     3878.32     47.25 o 
   4   2   5        3.00        3.65      4.15 o 
   5   2   5      711.88      721.96     20.52 o 
   6   2   5       70.46       53.60      9.09 o 
   7   2   5       10.73       15.23      8.54 o 
   8   2   5       40.95       30.32     11.77 o 
   9   2   5       27.20       27.84     12.30 o 
 -10   3   5       31.06       19.53     18.13 o 
  -9   3   5       43.96       39.56      7.46 o 
  -8   3   5      248.41      245.23      9.57 o 
  -7   3   5       24.98       20.87      4.88 o 
  -6   3   5       23.64       23.97      4.39 o 
  -5   3   5       40.96       37.05      4.76 o 
  -4   3   5     1014.95     1036.47     14.73 o 
  -3   3   5    13325.23    13937.77    126.10 o 
  -2   3   5       99.70       97.98      4.05 o 
  -1   3   5     1355.87     1457.06     17.18 o 
   0   3   5      101.96      110.34      4.37 o 
   1   3   5       22.93       23.35      3.65 o 
   2   3   5      283.58      343.60     10.35 o 
   3   3   5      277.46      295.25      9.76 o 
   4   3   5     1263.99     1194.76     26.70 o 
   5   3   5      313.52      296.92     18.95 o 
   6   3   5       12.07       12.69      8.30 o 
   7   3   5        5.12        3.89      9.54 o 
   8   3   5       81.71       63.73     18.10 o 
   9   3   5        2.28      -22.71     22.71 o 
  -9   4   5       77.39       93.26     15.21 o 
  -8   4   5      238.71      248.99     14.17 o 
  -7   4   5       15.41       29.41      7.34 o 
  -6   4   5      158.69      138.90      8.52 o 
  -5   4   5       54.91       69.93      4.69 o 
  -4   4   5      301.97      301.51      8.90 o 
  -3   4   5    13028.68    13500.38    122.49 o 
  -2   4   5      909.01     1032.74     13.28 o 
  -1   4   5      642.75      690.87     10.92 o 
   0   4   5      352.04      389.84      8.44 o 
   1   4   5     3708.54     3932.96     43.88 o 
   2   4   5     1036.24     1084.35     19.28 o 
   3   4   5      115.91       84.80      9.70 o 
   4   4   5      311.81      355.53     20.23 o 
   5   4   5      129.24      120.36     14.00 o 
   6   4   5       11.65        9.48      8.44 o 
   7   4   5      176.53      204.34     19.69 o 
   8   4   5        8.99        1.38     11.20 o 
  -9   5   5      132.02      126.12     11.64 o 
  -8   5   5       26.27       25.58      7.29 o 
  -7   5   5      247.84      267.61     16.49 o 
  -6   5   5       60.81       64.34      6.76 o 
  -5   5   5      108.13      102.42      7.24 o 
  -4   5   5      769.55      810.73     14.20 o 
  -3   5   5      699.69      685.72     10.52 o 
  -2   5   5        9.20        5.97      2.47 o 
  -1   5   5      255.09      263.13      7.11 o 
   0   5   5      539.64      529.07     11.35 o 
   1   5   5     2101.29     2091.14     29.40 o 
   2   5   5       26.14       32.08      5.97 o 
   3   5   5      675.11      724.74     26.39 o 
   4   5   5       78.28       79.75     11.20 o 
   5   5   5       71.38       72.92     11.50 o 
   6   5   5      121.05      123.06     13.88 o 
   7   5   5      106.59      112.79     15.02 o 
   8   5   5        0.32        8.05     12.09 o 
  -9   6   5       30.73       16.40      9.33 o 
  -8   6   5       70.43       86.46      9.49 o 
  -7   6   5      170.31      169.95     11.27 o 
  -6   6   5      578.02      572.57     15.91 o 
  -5   6   5      818.26      828.12     17.85 o 
  -4   6   5       25.51       26.37      6.23 o 
  -3   6   5       88.17       87.69      6.20 o 
  -2   6   5       91.04       88.73      4.32 o 
  -1   6   5     1911.70     1996.21     24.76 o 
   0   6   5      508.66      539.47     15.16 o 
   1   6   5      466.24      449.91     13.86 o 
   2   6   5       30.99       25.58      8.17 o 
   3   6   5       81.89      100.79     11.76 o 
   4   6   5     1040.55     1034.81     33.75 o 
   5   6   5      229.68      223.38     16.58 o 
   6   6   5       50.59       59.90     11.79 o 
   7   6   5        0.15       -4.94     10.37 o 
  -9   7   5        0.71        3.84      8.55 o 
  -8   7   5       72.59       73.36     10.85 o 
  -7   7   5       86.25       84.69      9.36 o 
  -6   7   5        4.09        1.65      4.37 o 
  -5   7   5        9.58        7.80      4.45 o 
  -4   7   5      327.54      346.94     14.87 o 
  -3   7   5      287.23      286.67      9.60 o 
  -2   7   5      234.36      241.50     13.15 o 
  -1   7   5      289.15      342.35      9.32 o 
   0   7   5        4.00        1.50      3.98 o 
   1   7   5       10.32        2.30      5.45 o 
   2   7   5       15.53       16.33      8.19 o 
   3   7   5      244.74      246.24     15.95 o 
   4   7   5     1055.95     1004.90     31.60 o 
   5   7   5      326.49      285.15     18.76 o 
   6   7   5        0.18       -5.09      9.61 o 
   7   7   5        1.94        2.58     11.48 o 
  -8   8   5        2.73       -0.86      7.39 o 
  -7   8   5       15.92       18.22      6.93 o 
  -6   8   5      179.59      193.84     10.52 o 
  -5   8   5      150.27      149.75      7.93 o 
  -4   8   5      479.31      456.33     12.13 o 
  -3   8   5      880.79     1025.81     22.78 o 
  -2   8   5        9.77        6.30      5.55 o 
  -1   8   5      151.00      151.82      7.45 o 
   0   8   5       18.07       13.33      5.43 o 
   1   8   5      190.79      217.86     12.09 o 
   2   8   5      144.24      144.14     17.55 o 
   3   8   5      211.54      225.32     20.96 o 
   4   8   5      104.53      132.66     20.68 o 
   5   8   5        0.08       -3.72     11.18 o 
   6   8   5        1.33       -9.04     12.13 o 
  -8   9   5        0.15        7.21      9.52 o 
  -7   9   5       19.98       20.67      6.77 o 
  -6   9   5      162.51      147.81     11.16 o 
  -5   9   5      247.23      261.78     10.93 o 
  -4   9   5      142.83      158.48      9.12 o 
  -3   9   5        1.63        4.53      5.53 o 
  -2   9   5        5.95        6.22      6.18 o 
  -1   9   5      943.44      947.74     18.10 o 
   0   9   5      142.30      147.28     10.04 o 
   1   9   5       41.70       41.85     16.02 o 
   2   9   5       10.10       10.78     11.43 o 
   3   9   5      591.32      562.46     62.56 o 
   4   9   5       12.11       10.70     14.37 o 
   5   9   5       34.38       21.65     14.20 o 
  -7  10   5       32.71       21.04      9.89 o 
  -6  10   5       23.30       29.86      6.87 o 
  -5  10   5      244.16      250.28     16.22 o 
  -4  10   5      152.11      175.90     13.89 o 
  -3  10   5        0.08       -0.59      5.44 o 
  -2  10   5      292.05      266.94     15.98 o 
  -1  10   5      306.98      345.43     13.75 o 
   0  10   5       27.43       30.68      5.66 o 
   1  10   5      204.51      214.39     17.69 o 
   2  10   5        8.42       18.78     13.40 o 
   3  10   5       11.72       -4.57     16.78 o 
   4  10   5       30.68       17.23     27.86 o 
  -6  11   5       50.53       51.22     15.24 o 
  -5  11   5        5.81       -1.67      7.44 o 
  -4  11   5      259.91      255.55     16.99 o 
  -3  11   5        5.84       -7.10      7.10 o 
  -2  11   5      119.70      130.61     11.69 o 
  -1  11   5       18.26       25.89      8.32 o 
   0  11   5        0.43        1.70      4.57 o 
   1  11   5      235.78      229.48     15.57 o 
   2  11   5        5.68        0.98      8.35 o 
   3  11   5       55.79       55.77     18.01 o 
  -5  12   5        2.29        5.55     13.10 o 
  -4  12   5      132.96      149.87     14.62 o 
  -3  12   5      124.64      128.09     14.23 o 
  -2  12   5        7.06        9.68      7.63 o 
  -1  12   5        2.05       -0.15     10.26 o 
   0  12   5      240.42      231.42     18.85 o 
   1  12   5       39.60       44.30      6.99 o 
   2  12   5        9.12        5.06      9.38 o 
  -2  13   5       12.38       38.25     19.58 o 
  -1 -14   6       75.61       62.35     24.22 o 
   0 -14   6       89.29      102.93     12.45 o 
   1 -14   6       67.54       62.03     10.85 o 
   2 -14   6       13.74       15.70      7.69 o 
   3 -14   6        0.68       -3.58      6.10 o 
   4 -14   6       24.30       25.76      7.95 o 
  -3 -13   6       81.41       78.80     26.84 o 
  -2 -13   6       50.05       46.30      7.43 o 
  -1 -13   6      279.54      298.98     16.49 o 
   0 -13   6       38.07       54.73      8.07 o 
   1 -13   6        4.77        0.30      8.90 o 
   2 -13   6      172.89      166.68      9.61 o 
   3 -13   6      210.12      210.90     10.97 o 
   4 -13   6      119.12      110.11     11.21 o 
   5 -13   6      477.56      505.69     21.23 o 
  -4 -12   6       43.65       54.69     16.86 o 
  -3 -12   6      103.69       99.03     20.84 o 
  -2 -12   6       83.95       79.09      9.80 o 
  -1 -12   6      177.83      179.41     12.97 o 
   0 -12   6      252.04      261.30     13.03 o 
   1 -12   6       27.92       23.19      7.20 o 
   2 -12   6      929.13      979.67     24.60 o 
   3 -12   6      285.13      244.84     11.03 o 
   4 -12   6      115.91      112.03      9.76 o 
   5 -12   6      332.16      320.77     12.50 o 
   6 -12   6        0.98       -1.42     11.02 o 
  -5 -11   6        0.63       -9.65     12.38 o 
  -4 -11   6       51.31       50.04     12.52 o 
  -3 -11   6      146.71      161.70     14.32 o 
  -2 -11   6       33.78       35.80     10.46 o 
  -1 -11   6        0.45        3.02      3.78 o 
   0 -11   6      152.53      164.75      9.48 o 
   1 -11   6       51.93       64.68      5.93 o 
   2 -11   6        2.23       -0.66      4.16 o 
   3 -11   6       31.01       29.74      4.67 o 
   4 -11   6       30.36       25.28      6.46 o 
   5 -11   6        2.07       -0.94      3.87 o 
   6 -11   6       29.15       36.35      7.21 o 
   7 -11   6      633.15      575.36     29.62 o 
  -6 -10   6        8.82       14.98     15.12 o 
  -5 -10   6        0.70       -3.01     12.10 o 
  -4 -10   6       71.80       87.32     12.23 o 
  -3 -10   6       91.12       88.28     13.18 o 
  -2 -10   6       70.40       43.89      5.92 o 
  -1 -10   6       97.59      124.15      7.45 o 
   0 -10   6        2.81        6.21      4.73 o 
   1 -10   6     1009.50     1057.52     24.01 o 
   2 -10   6      322.66      341.31     12.31 o 
   3 -10   6       91.24       91.72      6.22 o 
   4 -10   6      332.43      331.59     10.41 o 
   5 -10   6      163.80      163.96     15.86 o 
   6 -10   6      326.63      330.38     16.72 o 
   7 -10   6      764.97      757.78     44.15 o 
   8 -10   6       48.68       66.41     13.70 o 
  -7  -9   6       56.50       15.78     25.30 o 
  -6  -9   6        1.52       -0.67     10.70 o 
  -5  -9   6       76.28       81.10     14.54 o 
  -4  -9   6        2.21        1.57      7.22 o 
  -3  -9   6       43.49       39.75      7.89 o 
  -2  -9   6       79.70       77.90      6.35 o 
  -1  -9   6      864.36      817.43     24.07 o 
   0  -9   6       84.80      107.50      6.84 o 
   1  -9   6      493.26      492.30     12.00 o 
   2  -9   6       92.38       89.84      5.11 o 
   3  -9   6      293.16      285.55     10.04 o 
   4  -9   6      193.65      192.39      7.15 o 
   5  -9   6      132.13      126.35      7.48 o 
   6  -9   6      356.01      371.46     10.46 o 
   7  -9   6      104.40       74.57      7.43 o 
   8  -9   6        0.26        1.37      6.12 o 
  -7  -8   6       19.83       20.17     11.03 o 
  -6  -8   6       38.71       43.01     11.38 o 
  -5  -8   6        0.52       -7.50      7.50 o 
  -4  -8   6       12.53        0.97      5.57 o 
  -3  -8   6       41.01       40.74      6.75 o 
  -2  -8   6      795.92      796.57     18.14 o 
  -1  -8   6      642.09      640.46     13.30 o 
   0  -8   6      470.03      515.45     12.35 o 
   1  -8   6      119.74      140.67      6.45 o 
   2  -8   6      674.72      649.83     12.56 o 
   3  -8   6      147.54      154.33      6.59 o 
   4  -8   6      105.92       92.88      5.29 o 
   5  -8   6     1350.12     1402.36     30.27 o 
   6  -8   6       14.19       12.93      4.07 o 
   7  -8   6       15.92        9.88      7.33 o 
   8  -8   6       69.13       88.74      8.53 o 
   9  -8   6      351.58      341.39     32.35 o 
  -8  -7   6        0.13       14.95     11.25 o 
  -7  -7   6       10.94       16.43     10.42 o 
  -6  -7   6      311.01      272.87     17.63 o 
  -5  -7   6        2.47        1.44      6.91 o 
  -4  -7   6      288.67      279.05     12.09 o 
  -3  -7   6     1154.04     1235.72     28.02 o 
  -2  -7   6      251.38      297.63      8.76 o 
  -1  -7   6     1189.45     1268.04     16.97 o 
   0  -7   6       23.54       25.01      3.20 o 
   1  -7   6      598.90      508.67     12.84 o 
   2  -7   6      362.93      365.31      8.81 o 
   3  -7   6      296.35      314.12      8.99 o 
   4  -7   6      314.11      334.23      9.49 o 
   5  -7   6        0.00       -1.02      3.59 o 
   6  -7   6      671.34      676.21     21.03 o 
   7  -7   6      208.61      224.26     11.08 o 
   8  -7   6      104.69      106.73      8.77 o 
   9  -7   6       50.71       61.26     22.14 o 
  -8  -6   6       13.93       15.65     10.55 o 
  -7  -6   6       34.45       41.16     10.87 o 
  -6  -6   6      327.33      337.76     19.08 o 
  -5  -6   6      476.73      452.12     18.86 o 
  -4  -6   6      222.35      211.25     11.54 o 
  -3  -6   6        0.11        0.65      3.60 o 
  -2  -6   6       15.80       13.85      3.68 o 
  -1  -6   6      284.82      325.06      7.38 o 
   0  -6   6      559.64      525.14      8.80 o 
   1  -6   6      988.97      880.48     14.08 o 
   2  -6   6      460.26      551.58      9.54 o 
   3  -6   6       14.48        8.56      2.48 o 
   4  -6   6        1.55        4.12      2.87 o 
   5  -6   6      222.69      274.06      9.56 o 
   6  -6   6      119.58      146.41     13.06 o 
   7  -6   6       17.24       21.13      6.72 o 
   8  -6   6       22.60       19.45      8.38 o 
   9  -6   6        4.02        7.54      8.56 o 
  -8  -5   6       41.46       29.19     10.72 o 
  -7  -5   6       24.98       28.50     10.13 o 
  -6  -5   6       12.35        3.64      7.21 o 
  -5  -5   6      218.98      197.23     13.11 o 
  -4  -5   6      158.07      161.50     11.72 o 
  -3  -5   6        0.68       -3.13      3.13 o 
  -2  -5   6      474.14      440.29      8.39 o 
  -1  -5   6     6480.28     6833.84     64.97 o 
   0  -5   6      454.78      421.48      7.59 o 
   1  -5   6      791.58      891.57     12.04 o 
   2  -5   6       59.02       74.03      6.46 o 
   3  -5   6       56.93       48.80      5.35 o 
   4  -5   6      434.37      430.64     10.03 o 
   5  -5   6     1217.30     1235.50     21.72 o 
   6  -5   6      897.36      921.32     20.50 o 
   7  -5   6       14.19       13.39      5.56 o 
   8  -5   6      290.69      304.37     22.38 o 
   9  -5   6       28.46       29.49     10.07 o 
  -9  -4   6       19.80       36.34     16.66 o 
  -8  -4   6       17.01       22.86     15.61 o 
  -7  -4   6        0.57        1.64      7.55 o 
  -6  -4   6        3.17       -1.98      6.40 o 
  -5  -4   6        6.59        5.28      7.04 o 
  -4  -4   6     1527.00     1507.07     29.41 o 
  -3  -4   6      379.01      286.57      9.22 o 
  -2  -4   6     3544.36     3347.82     35.27 o 
  -1  -4   6       35.69       33.00      4.11 o 
   0  -4   6       71.03       66.48      3.65 o 
   1  -4   6      487.79      496.68     14.97 o 
   2  -4   6     1249.53     1415.22     15.33 o 
   3  -4   6      162.80      134.00      5.52 o 
   4  -4   6      675.31      671.98     13.33 o 
   5  -4   6      457.52      478.76     14.05 o 
   6  -4   6      175.53      165.90      9.51 o 
   7  -4   6      152.94      142.09     10.83 o 
   8  -4   6      167.71      153.84     12.25 o 
   9  -4   6       75.70       83.93     11.07 o 
  -9  -3   6        0.26      -15.39     15.39 o 
  -8  -3   6      114.43      116.02     15.48 o 
  -7  -3   6      129.24      122.69     12.55 o 
  -6  -3   6       91.63      107.74     10.27 o 
  -5  -3   6      103.81      100.54     10.95 o 
  -4  -3   6      945.97      943.94     17.96 o 
  -3  -3   6      794.75      789.89     14.08 o 
  -2  -3   6       14.14       15.94      3.17 o 
  -1  -3   6      958.75      959.31     17.15 o 
   0  -3   6       29.86       34.54      3.90 o 
   1  -3   6     3369.20     3762.74     44.90 o 
   2  -3   6     2965.57     2910.30     29.57 o 
   3  -3   6     4613.39     4865.00     49.32 o 
   4  -3   6     1004.51     1037.43     13.74 o 
   5  -3   6       89.42       90.85      5.54 o 
   6  -3   6      330.30      331.78      8.92 o 
   7  -3   6       38.23       38.82      4.78 o 
   8  -3   6      308.35      324.23     16.88 o 
   9  -3   6        0.55        6.99     11.77 o 
  -9  -2   6       60.88       42.76     16.19 o 
  -8  -2   6       64.35       69.88     22.83 o 
  -7  -2   6      145.31      138.21     11.10 o 
  -6  -2   6      322.52      323.45     12.79 o 
  -5  -2   6        2.75        1.90      4.70 o 
  -4  -2   6       15.26       21.27      3.82 o 
  -3  -2   6      833.25      829.00     13.57 o 
  -2  -2   6     1545.70     1575.48     20.99 o 
  -1  -2   6      205.95      207.35      6.20 o 
   0  -2   6     5995.57     5915.22     58.77 o 
   1  -2   6        7.90        1.28      1.75 o 
   2  -2   6     2470.17     2436.90     27.29 o 
   3  -2   6     5036.10     5462.24     53.25 o 
   4  -2   6      127.68      144.86      5.45 o 
   5  -2   6      223.64      199.70      7.24 o 
   6  -2   6      130.06      128.05      7.28 o 
   7  -2   6      248.33      260.75     14.09 o 
   8  -2   6       12.21        9.21      5.20 o 
   9  -2   6        1.09       -1.74      4.76 o 
  -9  -1   6        2.03        4.21      9.97 o 
  -8  -1   6       28.53       25.98      9.96 o 
  -7  -1   6      204.89      244.81     19.57 o 
  -6  -1   6      600.74      583.45     17.78 o 
  -5  -1   6      393.82      416.88     11.08 o 
  -4  -1   6     1258.62     1328.57     19.21 o 
  -3  -1   6       30.58       30.04      3.55 o 
  -2  -1   6      548.61      547.05      9.85 o 
  -1  -1   6      614.06      549.44      9.99 o 
   0  -1   6        2.93        3.55      2.07 o 
   1  -1   6     1389.57     1384.21     19.06 o 
   2  -1   6     4214.69     4453.39     50.01 o 
   3  -1   6     1369.83     1502.01     18.99 o 
   4  -1   6      471.64      419.25      9.53 o 
   5  -1   6     3617.93     3831.35     45.61 o 
   6  -1   6      262.19      254.72     10.56 o 
   7  -1   6      217.66      193.86     11.00 o 
   8  -1   6        0.44        1.43      5.90 o 
   9  -1   6       22.97       22.32      9.86 o 
  -9   0   6       22.26       32.15     11.20 o 
  -8   0   6        1.20        3.24      8.15 o 
  -7   0   6       40.62       45.69     10.10 o 
  -6   0   6      157.16      183.93      9.68 o 
  -5   0   6      244.89      326.12     10.11 o 
  -4   0   6       33.78       34.22      3.78 o 
  -3   0   6       19.73       31.50      3.20 o 
  -2   0   6      864.31      841.54     17.60 o 
  -1   0   6      100.05      136.00      4.80 o 
   0   0   6     1702.08     1938.60     23.87 o 
   1   0   6     1606.05     1451.35     21.47 o 
   2   0   6      200.82      198.86      6.89 o 
   3   0   6        4.73        2.45      2.75 o 
   4   0   6     1235.23     1209.82     19.41 o 
   5   0   6     2502.42     2557.88     34.09 o 
   6   0   6      140.94      155.75      9.22 o 
   7   0   6      154.57      139.32     21.42 o 
   8   0   6        9.35        8.45     11.48 o 
   9   0   6       50.43       42.94     14.55 o 
 -10   1   6      506.08      514.22     47.17 o 
  -9   1   6      391.92      384.91     22.47 o 
  -8   1   6       70.16       63.09     10.73 o 
  -7   1   6       20.15       25.92      7.03 o 
  -6   1   6       50.24       55.63      5.93 o 
  -5   1   6        6.58        1.94      3.43 o 
  -4   1   6     1138.54     1180.17     17.22 o 
  -3   1   6     1001.24     1019.77     14.15 o 
  -2   1   6     4142.81     4470.88     44.12 o 
  -1   1   6      585.22      596.33      9.90 o 
   0   1   6       13.75        5.80      1.97 o 
   1   1   6      395.42      493.81     10.40 o 
   2   1   6       74.92       49.78      7.17 o 
   3   1   6        9.68       -3.20      3.20 o 
   4   1   6      929.02      994.17     18.00 o 
   5   1   6       35.52       29.24      6.84 o 
   6   1   6       37.88       21.95      7.59 o 
   7   1   6      355.39      372.51     20.36 o 
   8   1   6       58.21       51.34     12.13 o 
   9   1   6       48.03       55.54     14.09 o 
  -9   2   6        0.23       -2.86      6.55 o 
  -8   2   6      204.07      200.41     17.88 o 
  -7   2   6        7.43        7.35      5.11 o 
  -6   2   6      381.70      361.24     11.64 o 
  -5   2   6       90.13      105.92      5.82 o 
  -4   2   6      560.08      574.92     13.93 o 
  -3   2   6      364.48      415.64     10.85 o 
  -2   2   6       34.40       36.05      2.92 o 
  -1   2   6     1814.39     1970.29     20.47 o 
   0   2   6      241.90      240.17      6.82 o 
   1   2   6       20.80       32.77      4.75 o 
   2   2   6       97.46      103.31      8.92 o 
   3   2   6        3.27        1.58      4.23 o 
   4   2   6        3.76       -1.93      5.28 o 
   5   2   6       37.55       39.01      8.75 o 
   6   2   6        3.22       -6.59      6.59 o 
   7   2   6      248.45      271.97     20.53 o 
   8   2   6      120.22      153.83     22.02 o 
   9   2   6      101.07       86.46     20.67 o 
  -9   3   6       16.67       10.78      5.88 o 
  -8   3   6      311.82      302.95     12.45 o 
  -7   3   6     1006.32     1010.51     19.99 o 
  -6   3   6      255.72      255.71      9.65 o 
  -5   3   6        7.67        9.23      3.88 o 
  -4   3   6       86.21       98.07      4.99 o 
  -3   3   6     3205.40     3286.99     34.49 o 
  -2   3   6      775.47      847.08     12.54 o 
  -1   3   6        2.08        0.81      2.25 o 
   0   3   6     5339.96     5881.35     57.25 o 
   1   3   6      239.86      223.39      8.50 o 
   2   3   6      206.39      177.58      9.19 o 
   3   3   6        3.39        4.10      5.36 o 
   4   3   6        4.89       10.32      6.74 o 
   5   3   6      149.88      144.83     13.41 o 
   6   3   6       50.54       71.47     11.76 o 
   7   3   6        2.82        9.91     12.70 o 
   8   3   6       48.82       95.80     20.47 o 
  -9   4   6       18.42       14.66     11.67 o 
  -8   4   6     1285.60     1359.23     34.44 o 
  -7   4   6        2.90        7.89      4.10 o 
  -6   4   6     1235.64     1279.76     21.83 o 
  -5   4   6       25.04       19.76      4.13 o 
  -4   4   6       96.97      120.98      5.30 o 
  -3   4   6      462.85      453.82      9.06 o 
  -2   4   6     2662.99     2753.17     27.59 o 
  -1   4   6     1442.03     1626.00     20.27 o 
   0   4   6      431.94      420.35      9.73 o 
   1   4   6     1843.68     2001.28     27.98 o 
   2   4   6      377.78      380.07     16.33 o 
   3   4   6       21.13       13.84      7.59 o 
   4   4   6       29.50       30.26      9.41 o 
   5   4   6       38.28       42.35     10.46 o 
   6   4   6        7.76        9.69      8.75 o 
   7   4   6        5.57        6.28     10.63 o 
   8   4   6        0.05       -4.67     13.93 o 
  -9   5   6      133.58      101.17     15.76 o 
  -8   5   6       97.96      100.52     10.69 o 
  -7   5   6        0.41        3.27      6.13 o 
  -6   5   6      192.81      197.51     12.63 o 
  -5   5   6      284.68      272.94      7.84 o 
  -4   5   6     1315.57     1401.38     20.02 o 
  -3   5   6       20.89       25.73      3.49 o 
  -2   5   6      117.89      118.75      4.92 o 
  -1   5   6     1080.91     1089.93     15.72 o 
   0   5   6       18.98       10.38      4.67 o 
   1   5   6        5.91       10.15      5.52 o 
   2   5   6     1735.91     1774.56     39.26 o 
   3   5   6       69.31       87.37     18.10 o 
   4   5   6        9.13        0.53      8.67 o 
   5   5   6        0.75        0.42      7.87 o 
   6   5   6        7.13       -3.05     10.08 o 
   7   5   6        1.13       -1.40     11.23 o 
  -9   6   6       36.57       26.99     10.20 o 
  -8   6   6      295.41      282.92     16.73 o 
  -7   6   6       33.42       27.89      8.86 o 
  -6   6   6     2018.89     1983.26     40.64 o 
  -5   6   6      126.18      147.32      8.38 o 
  -4   6   6     2907.02     2923.44     43.80 o 
  -3   6   6       99.94      100.67      5.05 o 
  -2   6   6        2.43        4.86      3.12 o 
  -1   6   6      221.04      253.99      8.57 o 
   0   6   6      644.10      702.89     15.24 o 
   1   6   6     1758.96     1788.28     31.33 o 
   2   6   6      194.04      194.76     18.47 o 
   3   6   6      495.82      528.29     21.97 o 
   4   6   6       91.08       89.28     14.96 o 
   5   6   6      103.80       95.34     13.37 o 
   6   6   6        0.68        4.19      9.79 o 
   7   6   6       12.68        8.41     11.05 o 
  -8   7   6        0.17       -7.16      7.48 o 
  -7   7   6      104.43      101.04      9.59 o 
  -6   7   6        8.63       14.48      6.32 o 
  -5   7   6        3.61        5.45      5.17 o 
  -4   7   6        8.81        4.33      4.71 o 
  -3   7   6      445.67      440.65     11.57 o 
  -2   7   6        8.90        8.65      4.03 o 
  -1   7   6      103.54      104.64      6.93 o 
   0   7   6      474.75      475.08     12.81 o 
   1   7   6      365.23      385.19     14.90 o 
   2   7   6      170.39      179.30     13.82 o 
   3   7   6        0.31       -1.39      7.92 o 
   4   7   6      426.75      406.05     21.04 o 
   5   7   6      148.06      117.64     14.64 o 
   6   7   6       45.25       33.19     11.88 o 
  -8   8   6       35.93       18.81      9.08 o 
  -7   8   6       52.56       53.18     10.15 o 
  -6   8   6      512.68      524.13     19.51 o 
  -5   8   6       24.71       13.32      5.58 o 
  -4   8   6     1123.03     1116.79     26.41 o 
  -3   8   6        3.79        3.60      5.70 o 
  -2   8   6      965.33      982.94     19.03 o 
  -1   8   6      271.81      278.35     10.24 o 
   0   8   6      272.85      282.75     11.03 o 
   1   8   6      240.29      222.52     14.92 o 
   2   8   6        5.14        9.92      9.83 o 
   3   8   6      420.07      452.02     34.45 o 
   4   8   6      107.87      120.79     23.71 o 
   5   8   6      131.34      126.91     18.56 o 
   6   8   6       11.66       -2.80     13.10 o 
  -7   9   6       15.23        6.49      8.48 o 
  -6   9   6       31.83       21.45      7.86 o 
  -5   9   6       54.94       40.92      7.39 o 
  -4   9   6       39.02       53.13      7.90 o 
  -3   9   6       29.92       31.00      7.18 o 
  -2   9   6       16.48       30.82      7.58 o 
  -1   9   6      126.73      125.42      7.21 o 
   0   9   6        5.17       11.70      5.32 o 
   1   9   6       14.43       13.57      8.04 o 
   2   9   6       23.64        8.78     16.69 o 
   3   9   6      300.34      322.55     29.10 o 
   4   9   6      145.31      127.00     23.40 o 
   5   9   6       43.57       57.61     15.78 o 
  -7  10   6        0.87        2.38      8.39 o 
  -6  10   6       24.57       19.18      6.93 o 
  -5  10   6        1.41       -3.26      7.28 o 
  -4  10   6      375.54      390.82     29.66 o 
  -3  10   6      196.00      203.07     12.73 o 
  -2  10   6       76.88       67.29      9.63 o 
  -1  10   6       35.37       32.25      4.93 o 
   0  10   6      264.02      263.05     11.59 o 
   1  10   6        0.32       -2.01      7.67 o 
   2  10   6       15.43       18.84     16.32 o 
   3  10   6       29.13       28.19     15.35 o 
   4  10   6        4.17        0.58     13.95 o 
  -6  11   6       72.47       66.75     14.10 o 
  -5  11   6       16.25       17.11      8.86 o 
  -4  11   6       23.83       30.27      9.89 o 
  -3  11   6        1.61        5.04      6.95 o 
  -2  11   6       73.94       65.80     10.27 o 
  -1  11   6        8.59        1.39      8.80 o 
   0  11   6        0.63       -1.77      5.13 o 
   1  11   6        9.01       -2.38      6.76 o 
   2  11   6       36.67       28.40     10.77 o 
   3  11   6        0.10       -5.43     14.66 o 
  -4  12   6        9.43        6.60      8.78 o 
  -3  12   6       21.97       21.19     10.09 o 
  -2  12   6      103.00      101.97     10.13 o 
  -1  12   6       46.16       29.71     15.08 o 
   0  12   6       26.49       14.74      4.99 o 
   1  12   6        5.19       13.25      7.80 o 
   0 -14   7        9.54       16.37      8.79 o 
   1 -14   7       32.60       33.07      9.07 o 
   2 -14   7      111.23      131.11     19.43 o 
   3 -14   7       60.80       77.10      9.96 o 
  -2 -13   7       88.25       62.08     15.41 o 
  -1 -13   7       25.90       18.21     10.49 o 
   0 -13   7      773.53      761.10     22.28 o 
   1 -13   7       46.29       58.84      8.68 o 
   2 -13   7        1.96        4.15      5.52 o 
   3 -13   7       74.08       79.39     10.99 o 
   4 -13   7        0.34       -1.04      5.16 o 
   5 -13   7        4.91        7.88      5.48 o 
  -4 -12   7        4.46       -1.05      9.09 o 
  -3 -12   7        0.96        7.85     13.31 o 
  -2 -12   7      177.25      164.43     12.25 o 
  -1 -12   7      242.33      252.14     16.03 o 
   0 -12   7      759.57      821.75     20.45 o 
   1 -12   7        2.71       12.24      6.24 o 
   2 -12   7      139.16      135.51      8.73 o 
   3 -12   7        6.68        2.88      4.74 o 
   4 -12   7       45.45       39.34      5.78 o 
   5 -12   7       41.17       30.06      6.09 o 
   6 -12   7      253.02      261.43     15.90 o 
  -5 -11   7       22.81        1.26     16.23 o 
  -4 -11   7       54.76       64.39     11.99 o 
  -3 -11   7       47.19       61.39     10.54 o 
  -2 -11   7      281.73      306.83     12.17 o 
  -1 -11   7      172.34      203.14     11.83 o 
   0 -11   7       20.34       27.31      6.54 o 
   1 -11   7       91.64       95.56      6.83 o 
   2 -11   7      678.63      710.55     24.39 o 
   3 -11   7      151.60      162.91      8.63 o 
   4 -11   7       28.68       21.83      4.84 o 
   5 -11   7       85.65      100.99     10.65 o 
   6 -11   7      201.67      204.32     12.81 o 
   7 -11   7       24.87       29.33      9.86 o 
  -6 -10   7       20.31       18.32     15.21 o 
  -5 -10   7       13.10        4.50     13.05 o 
  -4 -10   7       10.17       13.38      9.38 o 
  -3 -10   7       90.64       80.98     14.78 o 
  -2 -10   7       59.34       69.29      7.16 o 
  -1 -10   7        2.64        2.04      3.72 o 
   0 -10   7      265.61      242.61     10.63 o 
   1 -10   7      681.35      716.38     15.71 o 
   2 -10   7     1952.29     1996.27     32.81 o 
   3 -10   7       26.97       21.09      4.60 o 
   4 -10   7      227.38      196.34     10.23 o 
   5 -10   7       15.30        9.95      3.89 o 
   6 -10   7       46.21       44.73      9.39 o 
   7 -10   7       41.22       34.45      7.90 o 
   8 -10   7       10.38       11.45     13.67 o 
  -6  -9   7       59.29       55.74     19.12 o 
  -5  -9   7       26.85       38.35     13.64 o 
  -4  -9   7      267.12      275.67     15.59 o 
  -3  -9   7       38.24       27.52     11.16 o 
  -2  -9   7      203.40      219.74     10.47 o 
  -1  -9   7      506.89      499.59     12.69 o 
   0  -9   7       28.40       29.06      5.59 o 
   1  -9   7      199.83      255.54      9.18 o 
   2  -9   7       25.18       20.52      4.07 o 
   3  -9   7      436.04      425.99     11.71 o 
   4  -9   7      931.75      912.43     17.93 o 
   5  -9   7       68.25       65.71      7.82 o 
   6  -9   7      175.07      170.39     11.80 o 
   7  -9   7      195.73      192.55     10.28 o 
   8  -9   7       62.71       96.06     13.01 o 
  -7  -8   7       36.36       25.10     14.93 o 
  -6  -8   7       32.20       34.56     16.40 o 
  -5  -8   7      104.59      118.90     11.58 o 
  -4  -8   7      167.43      144.19     10.83 o 
  -3  -8   7      120.30      103.93      9.97 o 
  -2  -8   7      376.20      349.43     10.64 o 
  -1  -8   7       11.68       11.79      3.90 o 
   0  -8   7     1188.04     1201.95     18.63 o 
   1  -8   7      452.97      446.03     11.35 o 
   2  -8   7      171.63      175.31     10.28 o 
   3  -8   7      462.81      415.56     11.33 o 
   4  -8   7     2448.84     2401.12     35.42 o 
   5  -8   7       45.12       48.25      7.19 o 
   6  -8   7      652.77      632.83     15.06 o 
   7  -8   7      142.25      159.57     10.15 o 
   8  -8   7       46.79       40.40      7.86 o 
  -7  -7   7      106.15      113.35     14.69 o 
  -6  -7   7      293.38      259.76     17.55 o 
  -5  -7   7        7.43       14.32      7.59 o 
  -4  -7   7      167.43      166.23     10.92 o 
  -3  -7   7       40.33       28.32      6.62 o 
  -2  -7   7     2198.09     2372.95     30.79 o 
  -1  -7   7       86.65      104.51      5.24 o 
   0  -7   7      857.81      865.80     13.94 o 
   1  -7   7      352.92      361.00      9.95 o 
   2  -7   7      359.02      388.47      9.72 o 
   3  -7   7      524.21      570.85     12.30 o 
   4  -7   7       15.80       18.43      4.59 o 
   5  -7   7      875.86      883.21     18.14 o 
   6  -7   7      288.30      315.65     11.94 o 
   7  -7   7       30.44       21.26      6.14 o 
   8  -7   7       19.26       12.58      7.40 o 
   9  -7   7       76.32       78.89     15.09 o 
  -8  -6   7       25.28       43.19     12.01 o 
  -7  -6   7       27.48       40.43     11.12 o 
  -6  -6   7      101.51      101.23     11.40 o 
  -5  -6   7      151.11      158.62     12.03 o 
  -4  -6   7      175.21      181.96     11.08 o 
  -3  -6   7     1168.45     1148.28     25.35 o 
  -2  -6   7     1199.43     1176.96     23.25 o 
  -1  -6   7      266.34      268.07      7.01 o 
   0  -6   7     1155.93     1295.24     17.78 o 
   1  -6   7        0.96        4.63      2.19 o 
   2  -6   7      272.37      283.45      7.98 o 
   3  -6   7     1849.53     1843.25     26.12 o 
   4  -6   7     1016.53      973.02     17.94 o 
   5  -6   7       46.42       44.02      4.82 o 
   6  -6   7     1945.12     1906.15     30.84 o 
   7  -6   7      259.23      269.73     12.36 o 
   8  -6   7        6.45        6.98     11.76 o 
   9  -6   7      175.27      211.99     16.96 o 
  -8  -5   7        4.38        5.02      8.81 o 
  -7  -5   7        0.58       -6.73      8.00 o 
  -6  -5   7       12.21       20.02      7.51 o 
  -5  -5   7      708.02      686.16     23.80 o 
  -4  -5   7      974.46      893.18     22.12 o 
  -3  -5   7      462.75      467.04     14.63 o 
  -2  -5   7        4.72        4.62      3.16 o 
  -1  -5   7      411.47      464.32     12.74 o 
   0  -5   7      173.05      212.32      6.18 o 
   1  -5   7      302.82      397.52      7.96 o 
   2  -5   7      385.19      307.06      5.85 o 
   3  -5   7     2302.11     2325.35     31.49 o 
   4  -5   7      328.42      331.70      9.49 o 
   5  -5   7      301.77      301.37     10.49 o 
   6  -5   7       23.95       31.91      5.78 o 
   7  -5   7      237.56      248.23     13.06 o 
   8  -5   7       29.14       27.10      7.99 o 
   9  -5   7       96.59      105.01     14.16 o 
  -9  -4   7       11.37       26.17     16.70 o 
  -8  -4   7       61.38       58.95     13.73 o 
  -7  -4   7       40.61       25.58      8.59 o 
  -6  -4   7       50.24       46.85      8.86 o 
  -5  -4   7      164.38      171.98     13.05 o 
  -4  -4   7      361.71      382.25     14.03 o 
  -3  -4   7       21.94       14.76      5.26 o 
  -2  -4   7        0.19        3.80      2.60 o 
  -1  -4   7       62.57       56.37      4.37 o 
   0  -4   7     3468.32     3360.87     36.87 o 
   1  -4   7      629.31      642.63     13.19 o 
   2  -4   7      929.76      907.87     11.70 o 
   3  -4   7     1436.24     1479.06     17.30 o 
   4  -4   7      626.30      655.70     18.53 o 
   5  -4   7     1148.66     1166.78     22.79 o 
   6  -4   7      187.31      216.36     10.31 o 
   7  -4   7       88.32       88.11      9.94 o 
   8  -4   7       23.09       11.70      8.27 o 
   9  -4   7      154.24      180.35     19.03 o 
  -9  -3   7        2.95        3.97     13.78 o 
  -8  -3   7        0.48       11.08      9.98 o 
  -7  -3   7       38.68       35.11      8.65 o 
  -6  -3   7      122.63      130.20     13.23 o 
  -5  -3   7       64.83       77.33     17.09 o 
  -4  -3   7        6.67        7.94      5.42 o 
  -3  -3   7      316.86      375.10     10.58 o 
  -2  -3   7     3667.21     3591.83     40.07 o 
  -1  -3   7     1284.51     1378.59     17.45 o 
   0  -3   7      887.63      824.26     14.95 o 
   1  -3   7     2161.94     2393.61     26.16 o 
   2  -3   7      410.09      430.26     15.64 o 
   3  -3   7      714.26      834.61     13.98 o 
   4  -3   7      293.32      251.90      9.84 o 
   5  -3   7     2007.59     1955.14     26.22 o 
   6  -3   7       20.51       14.78      4.10 o 
   7  -3   7       20.66       18.13      4.85 o 
   8  -3   7      112.67      112.35     12.13 o 
   9  -3   7        0.37       -8.85     11.05 o 
  -9  -2   7       81.37       74.63     18.26 o 
  -8  -2   7      100.16      109.12     20.06 o 
  -7  -2   7       24.73       22.72      7.55 o 
  -6  -2   7      289.23      307.00     14.01 o 
  -5  -2   7      546.56      556.67     17.11 o 
  -4  -2   7      997.04     1064.24     27.26 o 
  -3  -2   7       46.89       31.72      4.00 o 
  -2  -2   7     2335.23     2283.06     28.65 o 
  -1  -2   7     1067.21     1050.17     17.19 o 
   0  -2   7      549.23      583.55      9.02 o 
   1  -2   7      604.44      624.85      9.53 o 
   2  -2   7       99.72       76.56      4.53 o 
   3  -2   7     1433.00     1481.31     18.88 o 
   4  -2   7      774.31      778.41     12.78 o 
   5  -2   7      337.59      388.36     10.92 o 
   6  -2   7       88.40       93.23      6.95 o 
   7  -2   7        4.85        2.49      4.63 o 
   8  -2   7       24.16       26.09      6.09 o 
   9  -2   7       13.06       17.82      9.59 o 
  -9  -1   7        8.12        7.29     14.36 o 
  -8  -1   7      161.55      164.02     15.67 o 
  -7  -1   7      130.43      135.40     11.78 o 
  -6  -1   7       42.14       34.34      7.11 o 
  -5  -1   7      387.88      381.14     15.81 o 
  -4  -1   7       65.42       89.18      5.81 o 
  -3  -1   7      605.87      552.05     12.19 o 
  -2  -1   7       63.56       87.38      4.60 o 
  -1  -1   7       74.48       72.23      4.37 o 
   0  -1   7      604.92      657.21     12.16 o 
   1  -1   7     1055.88     1173.90     16.59 o 
   2  -1   7     1853.98     1699.98     23.57 o 
   3  -1   7     1240.40     1401.93     18.75 o 
   4  -1   7      182.73      187.93      7.10 o 
   5  -1   7      517.89      563.58     14.94 o 
   6  -1   7        1.43        3.68      5.22 o 
   7  -1   7      215.90      205.56     11.61 o 
   8  -1   7       18.99       18.40      9.99 o 
   9  -1   7        3.10       -7.94      7.94 o 
  -9   0   7        0.21       -8.35      8.35 o 
  -8   0   7       51.51       50.02     14.61 o 
  -7   0   7      399.96      418.39     20.03 o 
  -6   0   7      857.70      919.94     26.29 o 
  -5   0   7       20.18       20.17      4.53 o 
  -4   0   7     1839.31     1946.88     26.86 o 
  -3   0   7       89.98       92.80      5.13 o 
  -2   0   7      513.96      580.39     10.93 o 
  -1   0   7      386.08      481.83      9.54 o 
   0   0   7     2927.23     2832.48     33.39 o 
   1   0   7      739.97      643.85     12.25 o 
   2   0   7      606.30      560.29     12.11 o 
   3   0   7      457.63      480.65     11.72 o 
   4   0   7       10.64        8.34      4.13 o 
   5   0   7        8.59        4.89      5.25 o 
   6   0   7      373.94      399.44     20.96 o 
   7   0   7      539.82      502.58     22.12 o 
   8   0   7        0.98       -7.42      8.14 o 
   9   0   7       13.57       21.46     15.66 o 
  -9   1   7       93.86       98.64     15.68 o 
  -8   1   7       14.32       17.42      9.71 o 
  -7   1   7      182.64      177.51     13.97 o 
  -6   1   7      559.21      580.01     15.48 o 
  -5   1   7        2.08        6.00      3.89 o 
  -4   1   7      108.71      112.21      6.49 o 
  -3   1   7      189.08      212.98      6.73 o 
  -2   1   7        7.13        2.38      2.47 o 
  -1   1   7     1660.32     1587.18     19.06 o 
   0   1   7      211.64      202.86      7.00 o 
   1   1   7       42.97       42.13      4.75 o 
   2   1   7     1314.01     1323.04     21.11 o 
   3   1   7        2.83        4.63      3.64 o 
   4   1   7      208.21      199.70     10.20 o 
   5   1   7      387.35      478.22     16.79 o 
   6   1   7      762.46      684.29     22.92 o 
   7   1   7      596.29      640.33     32.74 o 
   8   1   7        6.26        7.23      9.98 o 
   9   1   7        2.52        7.38     11.11 o 
  -9   2   7      288.93      277.85     17.29 o 
  -8   2   7      138.32      132.56     13.16 o 
  -7   2   7      307.22      339.29     14.24 o 
  -6   2   7       59.63       46.59      6.56 o 
  -5   2   7      169.92      168.36      7.36 o 
  -4   2   7       15.51       13.38      3.77 o 
  -3   2   7        8.42       34.78      4.05 o 
  -2   2   7     2483.93     2547.07     29.68 o 
  -1   2   7     1189.75     1213.46     15.35 o 
   0   2   7     1894.27     2005.89     23.70 o 
   1   2   7       49.92       55.34      5.70 o 
   2   2   7     1720.94     1722.23     25.54 o 
   3   2   7      312.05      318.28     12.20 o 
   4   2   7      428.73      448.63     16.36 o 
   5   2   7      103.09      114.43     14.11 o 
   6   2   7      393.41      406.05     21.42 o 
   7   2   7       25.03       18.67     14.46 o 
   8   2   7       73.12       88.33     39.46 o 
  -9   3   7       95.25       89.26     10.36 o 
  -8   3   7      745.33      763.67     20.55 o 
  -7   3   7      472.04      471.50     13.70 o 
  -6   3   7      190.44      188.99      9.02 o 
  -5   3   7       71.76       78.51      6.38 o 
  -4   3   7      390.28      376.62      9.77 o 
  -3   3   7       27.83       36.32      4.05 o 
  -2   3   7        2.00        3.27      2.62 o 
  -1   3   7      917.38      989.06     14.38 o 
   0   3   7      754.20      878.21     13.72 o 
   1   3   7     1247.38     1195.97     21.29 o 
   2   3   7       71.05       53.84      7.66 o 
   3   3   7       20.27       19.58      7.51 o 
   4   3   7       67.28       87.52     11.14 o 
   5   3   7      112.41      120.55     12.88 o 
   6   3   7        7.98        4.89      9.01 o 
   7   3   7      164.74      191.39     19.43 o 
   8   3   7       62.17       88.01     21.02 o 
  -9   4   7        0.93       22.56     12.09 o 
  -8   4   7      138.05      121.53      9.74 o 
  -7   4   7      455.30      473.80     15.94 o 
  -6   4   7       38.39       30.99      5.48 o 
  -5   4   7      590.49      603.82     14.43 o 
  -4   4   7      147.38      138.92      7.99 o 
  -3   4   7        9.64        7.02      3.20 o 
  -2   4   7      174.12      204.30      6.34 o 
  -1   4   7      153.99      189.18      6.78 o 
   0   4   7     2724.09     2724.84     34.38 o 
   1   4   7     2031.65     2005.76     33.24 o 
   2   4   7      492.42      529.66     19.92 o 
   3   4   7      742.28      748.59     24.67 o 
   4   4   7        0.42        6.12      8.36 o 
   5   4   7       47.98       25.07     11.66 o 
   6   4   7      147.19      166.77     15.76 o 
   7   4   7      159.37      162.00     19.06 o 
   8   4   7       52.40       61.78     19.94 o 
  -9   5   7       16.46       24.89     12.52 o 
  -8   5   7      316.81      300.02     18.47 o 
  -7   5   7      156.84      161.60     12.89 o 
  -6   5   7     1253.56     1277.60     25.01 o 
  -5   5   7     2788.38     2784.71     39.41 o 
  -4   5   7      488.06      487.90     11.87 o 
  -3   5   7       11.52       19.98      5.05 o 
  -2   5   7        0.38       -0.25      3.06 o 
  -1   5   7       47.45       56.57      5.11 o 
   0   5   7      813.31      864.77     16.13 o 
   1   5   7     1042.62     1017.92     23.77 o 
   2   5   7      716.20      755.75     24.78 o 
   3   5   7      503.80      450.77     20.13 o 
   4   5   7        8.73        1.85      7.93 o 
   5   5   7       31.74       28.57     10.16 o 
   6   5   7       94.39       72.86     13.56 o 
   7   5   7       13.64       -0.18     14.04 o 
  -8   6   7        1.61        1.85      7.37 o 
  -7   6   7        4.50       -0.62      6.33 o 
  -6   6   7      664.09      706.65     22.03 o 
  -5   6   7       47.41       41.42      7.18 o 
  -4   6   7       76.44       72.41      5.52 o 
  -3   6   7      416.11      378.33     10.15 o 
  -2   6   7       81.58       98.32      5.89 o 
  -1   6   7        1.28       -1.61      3.69 o 
   0   6   7      534.75      518.99     12.70 o 
   1   6   7       23.39       43.51     10.67 o 
   2   6   7       61.73       80.04     17.40 o 
   3   6   7        3.99        3.83      8.12 o 
   4   6   7      226.06      236.27     16.82 o 
   5   6   7        9.98       20.52     10.44 o 
   6   6   7       79.99       84.19     14.64 o 
   7   6   7        0.12      -10.75     10.75 o 
  -8   7   7       18.78       28.01     10.38 o 
  -7   7   7       15.32       16.72      8.46 o 
  -6   7   7        5.51       -3.54      9.37 o 
  -5   7   7       25.15       32.56      6.81 o 
  -4   7   7      705.02      683.27     17.81 o 
  -3   7   7      365.61      370.96     11.54 o 
  -2   7   7     1360.16     1393.87     28.80 o 
  -1   7   7       10.65        9.96      4.84 o 
   0   7   7       57.31       58.86      7.31 o 
   1   7   7        2.02        5.91      6.92 o 
   2   7   7       74.41      116.36     12.44 o 
   3   7   7      137.83      161.07     15.13 o 
   4   7   7      291.70      324.66     19.98 o 
   5   7   7      142.21      152.21     21.01 o 
   6   7   7       12.77       12.92     11.53 o 
  -8   8   7        0.35       -4.06     10.27 o 
  -7   8   7       71.20       49.47     10.65 o 
  -6   8   7       34.47       27.63      6.82 o 
  -5   8   7        5.67       11.44      5.34 o 
  -4   8   7      480.41      512.48     21.88 o 
  -3   8   7        0.65       -5.65      5.65 o 
  -2   8   7       23.00       14.26      4.82 o 
  -1   8   7       98.33       98.45      7.35 o 
   0   8   7       78.76       80.40      8.85 o 
   1   8   7        2.11       -4.17      6.78 o 
   2   8   7      434.81      416.13     24.11 o 
   3   8   7      322.14      309.22     24.22 o 
   4   8   7       33.09       34.17     13.35 o 
   5   8   7       14.52        4.49     11.90 o 
  -7   9   7        1.00        0.51      8.95 o 
  -6   9   7       31.03       35.69      8.90 o 
  -5   9   7      203.25      226.05     11.85 o 
  -4   9   7        3.97        3.19      6.23 o 
  -3   9   7        5.18       -2.69      6.07 o 
  -2   9   7      885.48      892.90     17.53 o 
  -1   9   7      187.37      187.71      9.80 o 
   0   9   7      537.73      531.17     19.25 o 
   1   9   7       22.77       19.39     11.91 o 
   2   9   7      449.80      411.87     22.11 o 
   3   9   7      280.43      262.46     37.29 o 
   4   9   7       51.67       28.72     17.05 o 
  -6  10   7        1.23       -2.61      6.38 o 
  -5  10   7        0.81       -3.24      7.59 o 
  -4  10   7       48.09       33.93      8.34 o 
  -3  10   7       13.71       10.07      7.34 o 
  -2  10   7      621.06      624.46     19.91 o 
  -1  10   7        1.53       -0.16      7.18 o 
   0  10   7       22.75       25.93      7.75 o 
   1  10   7        0.29       -4.87      8.32 o 
   2  10   7       11.79       13.67     10.19 o 
   3  10   7       32.96       15.27     15.79 o 
  -5  11   7        8.50        3.68      9.09 o 
  -4  11   7        5.46        7.29      8.93 o 
  -3  11   7        6.08       16.07      7.79 o 
  -2  11   7      186.13      201.69     14.08 o 
  -1  11   7       11.44       21.68      5.99 o 
   0  11   7      117.31      105.88     10.11 o 
   1  11   7        7.21        1.94      7.34 o 
   2  11   7       92.90       95.77     15.24 o 
  -2  12   7       10.08       13.73      8.37 o 
  -1  12   7        3.35       18.25     10.50 o 
   0 -14   8       22.16       12.65     15.36 o 
   1 -14   8       43.70       37.73      9.61 o 
   2 -14   8       27.11       26.93     10.44 o 
  -2 -13   8      464.53      480.99     47.38 o 
  -1 -13   8        0.37       -4.09      8.32 o 
   0 -13   8      334.97      356.40     14.52 o 
   1 -13   8       26.19       23.30      7.35 o 
   2 -13   8      381.15      422.82     16.60 o 
   3 -13   8      180.97      167.68     10.66 o 
   4 -13   8      200.79      164.49     11.77 o 
   5 -13   8       23.76       29.16      7.98 o 
  -3 -12   8       15.02       16.58      8.82 o 
  -2 -12   8       65.64       82.61      9.40 o 
  -1 -12   8        8.14       12.62      8.11 o 
   0 -12   8       13.84        9.29      6.43 o 
   1 -12   8      490.68      525.25     20.32 o 
   2 -12   8      325.91      329.72     12.60 o 
   3 -12   8       64.62       71.59      7.71 o 
   4 -12   8       81.02       81.24      7.43 o 
   5 -12   8       20.89       25.23      6.58 o 
   6 -12   8       55.89       58.43     11.15 o 
  -5 -11   8       81.21       65.42     28.43 o 
  -4 -11   8       51.12       55.61     11.27 o 
  -3 -11   8        9.18        1.56      7.23 o 
  -2 -11   8       59.29       61.18      7.19 o 
  -1 -11   8        2.32        0.16      6.65 o 
   0 -11   8     1087.48     1172.87     27.11 o 
   1 -11   8      244.17      225.96     10.52 o 
   2 -11   8     1529.32     1662.03     30.17 o 
   3 -11   8      196.10      200.62     10.84 o 
   4 -11   8       14.78       27.50      5.61 o 
   5 -11   8        2.33        4.27      4.45 o 
   6 -11   8      152.93      144.49     17.83 o 
   7 -11   8       96.52      109.50      9.31 o 
  -5 -10   8       24.16        9.83     14.04 o 
  -4 -10   8        8.96        6.81      7.46 o 
  -3 -10   8        8.90       -6.21      6.21 o 
  -2 -10   8       11.48       10.43      5.61 o 
  -1 -10   8        2.05        0.36      3.74 o 
   0 -10   8      410.31      428.04     15.09 o 
   1 -10   8     1373.86     1366.41     23.82 o 
   2 -10   8       90.75       86.59      6.13 o 
   3 -10   8      191.52      226.83      9.48 o 
   4 -10   8       68.50       69.02     10.30 o 
   5 -10   8       34.54       31.45      5.22 o 
   6 -10   8       71.12       79.70      8.16 o 
   7 -10   8       83.01       75.96     10.64 o 
  -6  -9   8        8.42        6.68     11.16 o 
  -5  -9   8       22.06       21.56     11.41 o 
  -4  -9   8       18.81       12.41      7.50 o 
  -3  -9   8       12.73       15.47      7.89 o 
  -2  -9   8       13.61        7.39      5.60 o 
  -1  -9   8      114.71       98.86      7.70 o 
   0  -9   8      382.19      384.06     10.23 o 
   1  -9   8      613.60      635.33     17.21 o 
   2  -9   8     1675.52     1715.53     26.52 o 
   3  -9   8        1.10        1.20      4.04 o 
   4  -9   8     1237.63     1379.78     26.38 o 
   5  -9   8      472.15      497.82     16.23 o 
   6  -9   8       40.31       45.68      6.36 o 
   7  -9   8       12.76        9.06      6.19 o 
   8  -9   8       37.68       33.82     14.55 o 
  -7  -8   8        0.04        2.76     11.43 o 
  -6  -8   8       31.01       40.94     12.89 o 
  -5  -8   8       22.79       12.92      9.07 o 
  -4  -8   8      436.96      400.58     17.84 o 
  -3  -8   8       20.55       19.06      7.01 o 
  -2  -8   8       29.20       16.53      7.47 o 
  -1  -8   8      116.82      104.60      6.67 o 
   0  -8   8       25.01       18.65      3.99 o 
   1  -8   8      228.02      240.49      9.49 o 
   2  -8   8      218.10      236.53      8.83 o 
   3  -8   8      280.69      282.59      9.29 o 
   4  -8   8     1016.77     1008.06     21.47 o 
   5  -8   8        6.30       12.45      4.90 o 
   6  -8   8       20.02       15.97      5.03 o 
   7  -8   8        9.10       11.33      5.99 o 
   8  -8   8      139.22      145.41     17.03 o 
  -7  -7   8      103.32      118.27     14.81 o 
  -6  -7   8       97.17      113.42     16.64 o 
  -5  -7   8      179.63      172.14     12.86 o 
  -4  -7   8       83.43       87.06     10.67 o 
  -3  -7   8        9.39       14.19      5.93 o 
  -2  -7   8      180.96      212.02      8.76 o 
  -1  -7   8       59.44       66.07      5.10 o 
   0  -7   8       16.33       22.09      3.80 o 
   1  -7   8      145.15      141.06      5.78 o 
   2  -7   8      612.01      598.35     13.90 o 
   3  -7   8      398.35      413.49     11.31 o 
   4  -7   8       48.34       54.94      6.83 o 
   5  -7   8        1.79        2.55      4.49 o 
   6  -7   8      340.24      347.67     13.29 o 
   7  -7   8       87.03      103.48     11.02 o 
   8  -7   8      372.02      377.96     20.60 o 
  -8  -6   8       87.00       66.91     13.53 o 
  -7  -6   8      234.83      207.34     17.27 o 
  -6  -6   8       25.19       27.19      8.89 o 
  -5  -6   8      382.42      329.80     17.55 o 
  -4  -6   8       11.91       21.10      8.10 o 
  -3  -6   8        0.04       -0.43      5.04 o 
  -2  -6   8      775.94      796.82     16.19 o 
  -1  -6   8     1228.24     1188.71     18.72 o 
   0  -6   8      648.21      573.15     11.04 o 
   1  -6   8        8.66        6.64      2.67 o 
   2  -6   8      227.31      227.68      8.51 o 
   3  -6   8       17.58       10.27      3.60 o 
   4  -6   8        0.78       -0.78      3.83 o 
   5  -6   8       66.88       72.32      8.28 o 
   6  -6   8      203.08      226.47      9.87 o 
   7  -6   8       19.79       18.30      7.70 o 
   8  -6   8        7.86        4.77      9.29 o 
   9  -6   8        0.33       13.63     11.87 o 
  -8  -5   8      159.25      141.72     20.03 o 
  -7  -5   8      121.67      137.55     13.08 o 
  -6  -5   8       23.19       24.78      8.45 o 
  -5  -5   8        6.81       -6.13      8.20 o 
  -4  -5   8       12.59        8.24      6.94 o 
  -3  -5   8      262.04      223.99     10.90 o 
  -2  -5   8      716.41      807.10     16.07 o 
  -1  -5   8       77.44       54.36      4.60 o 
   0  -5   8      511.33      479.71     14.51 o 
   1  -5   8       26.25       33.20      3.41 o 
   2  -5   8       19.95       27.53      2.72 o 
   3  -5   8       60.25       66.71      5.53 o 
   4  -5   8      407.72      423.91     12.28 o 
   5  -5   8       28.20       42.31      7.90 o 
   6  -5   8       66.79       63.72      7.61 o 
   7  -5   8       40.43       56.16     10.20 o 
   8  -5   8      335.94      353.84     17.14 o 
   9  -5   8        5.37       10.53     10.28 o 
  -8  -4   8       20.44       21.17     12.03 o 
  -7  -4   8      136.91      117.37     12.17 o 
  -6  -4   8       35.38       28.85      8.75 o 
  -5  -4   8      125.56      133.17     12.25 o 
  -4  -4   8      376.00      387.25     23.39 o 
  -3  -4   8      516.11      556.25     16.11 o 
  -2  -4   8      848.93      758.67     13.84 o 
  -1  -4   8      636.21      654.25     11.29 o 
   0  -4   8     1963.48     2060.43     25.37 o 
   1  -4   8      422.88      410.94      8.63 o 
   2  -4   8      475.52      430.83      8.91 o 
   3  -4   8       11.28       16.31      3.05 o 
   4  -4   8     1497.42     1404.32     19.73 o 
   5  -4   8      347.27      323.19     11.20 o 
   6  -4   8      113.10       97.41     10.20 o 
   7  -4   8        5.03       -0.37      6.92 o 
   8  -4   8      449.52      482.05     20.68 o 
   9  -4   8        1.36      -10.73     10.73 o 
  -9  -3   8        9.72       32.67     30.33 o 
  -8  -3   8       23.60       23.85     11.55 o 
  -7  -3   8        4.45        0.04      7.04 o 
  -6  -3   8      279.20      294.86     16.54 o 
  -5  -3   8       13.73       28.01      8.00 o 
  -4  -3   8      439.16      397.31     18.46 o 
  -3  -3   8     1022.18      939.98     21.41 o 
  -2  -3   8      404.96      382.49      9.40 o 
  -1  -3   8     1247.20     1338.77     17.72 o 
   0  -3   8     2306.62     2580.01     27.32 o 
   1  -3   8        2.04        6.79      2.44 o 
   2  -3   8     2204.93     2316.34     28.23 o 
   3  -3   8      222.13      228.92      7.08 o 
   4  -3   8     1282.15     1289.77     18.68 o 
   5  -3   8      101.63      110.11      6.31 o 
   6  -3   8      316.44      335.14     10.83 o 
   7  -3   8      372.51      403.72     16.69 o 
   8  -3   8       67.35       67.63     14.97 o 
   9  -3   8        2.14        3.71     12.71 o 
  -9  -2   8        0.06       -6.14     12.50 o 
  -8  -2   8       26.50       31.60     14.23 o 
  -7  -2   8      147.20      139.10     32.39 o 
  -6  -2   8       18.45       15.83      8.12 o 
  -5  -2   8      291.87      282.68     18.15 o 
  -4  -2   8      389.29      332.87     12.95 o 
  -3  -2   8        8.00        7.12      4.11 o 
  -2  -2   8        3.51       -1.02      3.04 o 
  -1  -2   8     3601.00     3794.50     42.08 o 
   0  -2   8     3068.92     3244.92     32.72 o 
   1  -2   8      133.07      135.14      5.32 o 
   2  -2   8      336.47      310.07      8.23 o 
   3  -2   8        9.48       11.46      3.53 o 
   4  -2   8       12.13       10.10      3.85 o 
   5  -2   8       47.49       42.19      5.79 o 
   6  -2   8      407.29      389.21     13.02 o 
   7  -2   8      256.51      267.90     12.46 o 
   8  -2   8        5.15        2.01      5.50 o 
   9  -2   8        2.89       -2.74      5.43 o 
  -9  -1   8        1.57        3.63     10.13 o 
  -8  -1   8      104.98      143.42     15.67 o 
  -7  -1   8      213.15      221.71     14.51 o 
  -6  -1   8       30.82       22.64      6.91 o 
  -5  -1   8       17.18       27.02      6.77 o 
  -4  -1   8        0.61       -0.52      4.45 o 
  -3  -1   8        1.05        1.20      3.07 o 
  -2  -1   8       12.23       15.15      3.26 o 
  -1  -1   8     1441.19     1430.76     29.01 o 
   0  -1   8     3007.40     2925.34     32.26 o 
   1  -1   8      429.82      409.92     10.12 o 
   2  -1   8      137.57      160.73      7.25 o 
   3  -1   8      376.49      422.86     10.21 o 
   4  -1   8      707.37      774.02     15.34 o 
   5  -1   8      246.97      238.54      9.80 o 
   6  -1   8      392.57      436.37     15.99 o 
   7  -1   8       12.50        3.97     14.14 o 
   8  -1   8       29.85       27.91      9.80 o 
   9  -1   8       17.35       22.24      9.59 o 
  -9   0   8       26.50       16.41     10.73 o 
  -8   0   8        4.38        2.90      9.23 o 
  -7   0   8       34.79       40.77     10.04 o 
  -6   0   8      180.41      184.43     13.45 o 
  -5   0   8       11.36       15.13      5.79 o 
  -4   0   8       87.77       84.58      7.13 o 
  -3   0   8      526.96      476.70     11.29 o 
  -2   0   8     1288.87     1135.29     17.37 o 
  -1   0   8      110.80      130.02      5.57 o 
   0   0   8       53.95       63.99      4.69 o 
   1   0   8      113.59      110.44      5.92 o 
   2   0   8      456.46      426.96     11.12 o 
   3   0   8      187.13      181.21      7.86 o 
   4   0   8      815.69      804.61     16.39 o 
   5   0   8      335.71      377.39     14.92 o 
   6   0   8      137.66      153.05     13.85 o 
   7   0   8        0.54       -3.09      7.89 o 
   8   0   8       36.48       22.54     10.64 o 
  -9   1   8       91.17       97.06     13.84 o 
  -8   1   8        6.02       13.66     13.24 o 
  -7   1   8       27.07       18.71      8.52 o 
  -6   1   8      445.28      455.92     17.53 o 
  -5   1   8      223.52      249.00     10.73 o 
  -4   1   8      982.64      934.03     16.92 o 
  -3   1   8      106.10       96.07      6.07 o 
  -2   1   8        2.74        1.16      2.70 o 
  -1   1   8       21.71       24.75      3.36 o 
   0   1   8      916.30      860.86     15.48 o 
   1   1   8      634.18      648.10     13.26 o 
   2   1   8     1235.29     1237.11     20.88 o 
   3   1   8      177.99      196.42     10.05 o 
   4   1   8      289.55      320.89     13.80 o 
   5   1   8      180.33      173.38     11.61 o 
   6   1   8        6.55       -9.80      9.80 o 
   7   1   8      156.27      127.44     14.66 o 
   8   1   8       59.88       40.35     17.99 o 
  -9   2   8      233.43      233.96     19.51 o 
  -8   2   8      104.71       89.96     12.03 o 
  -7   2   8        3.23        2.62      7.60 o 
  -6   2   8        8.02       16.41      7.62 o 
  -5   2   8      253.03      279.39     11.52 o 
  -4   2   8      470.38      530.62     12.32 o 
  -3   2   8      707.01      734.82     16.37 o 
  -2   2   8     1191.03     1261.28     19.80 o 
  -1   2   8      124.44      126.30      6.87 o 
   0   2   8       17.39       10.03      3.64 o 
   1   2   8       23.21       41.56      5.71 o 
   2   2   8      165.87      151.33      8.96 o 
   3   2   8        0.32        9.42      6.10 o 
   4   2   8       23.87        7.70      6.69 o 
   5   2   8        2.44        3.00      8.11 o 
   6   2   8      158.92      181.10     17.45 o 
   7   2   8       80.08       64.29     22.23 o 
   8   2   8       88.90      104.62     21.19 o 
  -9   3   8       71.56       76.23      8.87 o 
  -8   3   8       18.21       24.36      7.45 o 
  -7   3   8      272.96      291.56     13.54 o 
  -6   3   8       26.33       17.56      5.99 o 
  -5   3   8        3.57        0.08      4.51 o 
  -4   3   8       78.87       92.41      6.85 o 
  -3   3   8     1135.71     1129.91     18.74 o 
  -2   3   8      222.90      218.50      6.95 o 
  -1   3   8      112.46       93.77      5.27 o 
   0   3   8       96.09       93.99      6.42 o 
   1   3   8      310.54      367.84     13.81 o 
   2   3   8      343.48      368.60     16.80 o 
   3   3   8        0.57        3.62      7.63 o 
   4   3   8      157.25      169.26     14.02 o 
   5   3   8      254.76      246.88     19.24 o 
   6   3   8       20.30       21.82      9.97 o 
   7   3   8       54.97       47.64     13.55 o 
   8   3   8       39.66       28.67     17.48 o 
  -9   4   8       54.96       48.16     14.53 o 
  -8   4   8       14.65       15.44      6.10 o 
  -7   4   8      566.09      566.24     18.06 o 
  -6   4   8      501.49      526.70     14.24 o 
  -5   4   8      154.95      144.33      8.22 o 
  -4   4   8       56.29       58.64      6.33 o 
  -3   4   8      156.49      158.56      7.59 o 
  -2   4   8      911.55      956.98     14.62 o 
  -1   4   8        1.31        2.38      3.30 o 
   0   4   8      370.39      400.90     12.33 o 
   1   4   8        1.03        5.75      5.58 o 
   2   4   8      104.71      118.10     17.16 o 
   3   4   8      217.51      224.59     15.25 o 
   4   4   8       33.82       36.81      9.60 o 
   5   4   8        5.41        2.21     10.49 o 
   6   4   8       21.16       12.21     10.21 o 
   7   4   8        9.40        8.26     12.37 o 
  -8   5   8      119.99      110.05     16.57 o 
  -7   5   8        6.02       -4.91      5.41 o 
  -6   5   8       71.52       75.90      6.50 o 
  -5   5   8      957.23      923.51     18.90 o 
  -4   5   8      793.35      801.14     16.40 o 
  -3   5   8       60.70       50.30      5.35 o 
  -2   5   8       21.87       15.10      4.00 o 
  -1   5   8       36.00       35.06      4.66 o 
   0   5   8       26.54       38.11      7.73 o 
   1   5   8      228.45      215.99     11.82 o 
   2   5   8      117.09      108.14     12.12 o 
   3   5   8       63.09       63.06     11.19 o 
   4   5   8      164.74      163.12     14.79 o 
   5   5   8       45.34       32.78     10.89 o 
   6   5   8       19.26       11.78     10.82 o 
   7   5   8        4.40        5.21     12.03 o 
  -8   6   8        3.70        1.68     10.96 o 
  -7   6   8        5.40       12.32      7.48 o 
  -6   6   8       59.33       67.60      9.42 o 
  -5   6   8     1865.27     1830.15     30.58 o 
  -4   6   8     3153.25     3045.30     40.69 o 
  -3   6   8      614.29      657.91     14.10 o 
  -2   6   8      403.08      398.39     11.06 o 
  -1   6   8      110.62      131.95      7.74 o 
   0   6   8      359.55      368.13     12.95 o 
   1   6   8        7.63       10.06      6.45 o 
   2   6   8      352.58      407.53     19.57 o 
   3   6   8       75.17       70.62     11.85 o 
   4   6   8       48.66       70.33     14.31 o 
   5   6   8       28.36       44.33     12.22 o 
   6   6   8       13.00       14.31     11.54 o 
  -8   7   8        2.68       -5.78     15.66 o 
  -7   7   8        6.75       13.51      7.74 o 
  -6   7   8      272.07      234.99     13.99 o 
  -5   7   8      209.92      192.35     11.53 o 
  -4   7   8      517.29      490.33     12.96 o 
  -3   7   8        0.76       -4.10      4.10 o 
  -2   7   8       93.21       87.58      6.69 o 
  -1   7   8      101.36       85.32      7.89 o 
   0   7   8       11.44       11.81      6.16 o 
   1   7   8        0.82       -7.25      8.42 o 
   2   7   8       85.74       55.07     12.43 o 
   3   7   8       74.69       83.06     12.51 o 
   4   7   8        7.45       -0.67      9.38 o 
   5   7   8       18.12       16.80     10.88 o 
  -7   8   8       13.41       25.42     10.38 o 
  -6   8   8       73.53       86.99     10.41 o 
  -5   8   8       36.22       30.21      7.48 o 
  -4   8   8        8.53       12.08      6.33 o 
  -3   8   8      611.43      588.11     13.79 o 
  -2   8   8      880.23      925.25     24.64 o 
  -1   8   8      864.78      903.97     28.21 o 
   0   8   8      237.49      242.45     13.52 o 
   1   8   8       11.58       22.00     14.95 o 
   2   8   8       72.67       58.06     11.27 o 
   3   8   8      530.11      565.25     29.80 o 
   4   8   8       19.07       31.18     13.30 o 
   5   8   8       74.85       50.45     16.19 o 
  -6   9   8        2.36       -1.88      7.06 o 
  -5   9   8       21.98       14.00      7.65 o 
  -4   9   8       22.05       16.59      8.73 o 
  -3   9   8      217.50      204.26     15.63 o 
  -2   9   8      400.71      399.17     14.04 o 
  -1   9   8       62.17       62.99     10.06 o 
   0   9   8      157.60      167.67     15.95 o 
   1   9   8        5.21       -5.76      8.30 o 
   2   9   8       31.97       25.69     18.83 o 
   3   9   8      111.32       96.61     45.00 o 
   4   9   8       87.82       50.43     19.28 o 
  -5  10   8       15.12       -2.29     10.33 o 
  -4  10   8      113.79      119.62     18.91 o 
  -3  10   8       91.74       68.01     14.06 o 
  -2  10   8       84.49       89.35     10.14 o 
  -1  10   8      218.54      220.63     11.47 o 
   0  10   8      120.16      123.51     12.83 o 
   1  10   8      292.73      326.66     26.15 o 
   2  10   8      406.52      441.74     24.82 o 
  -4  11   8       41.75       22.59     20.12 o 
  -3  11   8        5.15       -0.08     10.80 o 
  -2  11   8       43.65       45.66     11.38 o 
  -1  11   8      118.69      120.09     14.98 o 
   0  11   8       68.87       67.13     15.23 o 
   1  11   8      110.39       81.70     14.54 o 
  -1 -13   9      258.71      281.76     17.17 o 
   0 -13   9       46.89       63.68      9.21 o 
   1 -13   9      101.83      127.02     18.04 o 
   2 -13   9      134.63      151.70     16.10 o 
   3 -13   9       10.73        8.16      7.11 o 
   4 -13   9       41.24       23.66      7.45 o 
  -3 -12   9       17.54       22.27      8.98 o 
  -2 -12   9      187.41      203.13     23.56 o 
  -1 -12   9       11.26       17.60      9.69 o 
   0 -12   9      150.69      177.47     19.49 o 
   1 -12   9      194.10      184.73     13.50 o 
   2 -12   9       54.88       56.39      7.89 o 
   3 -12   9      241.98      252.77     13.16 o 
   4 -12   9      180.86      181.69     10.53 o 
   5 -12   9      133.51      124.04     11.47 o 
  -4 -11   9        5.05        4.12      8.13 o 
  -3 -11   9      204.69      202.55     13.79 o 
  -2 -11   9       90.60       77.68      8.19 o 
  -1 -11   9       13.59       15.47      8.79 o 
   0 -11   9      210.69      237.75     12.57 o 
   1 -11   9      560.69      547.59     18.43 o 
   2 -11   9        5.84        3.40      5.63 o 
   3 -11   9      348.58      353.99     12.68 o 
   4 -11   9      124.70      137.77      9.78 o 
   5 -11   9       91.49       92.99      8.51 o 
   6 -11   9        3.71        1.11      6.98 o 
  -5 -10   9      100.81      111.15     16.98 o 
  -4 -10   9      111.26      125.75     12.75 o 
  -3 -10   9      239.19      237.21     21.30 o 
  -2 -10   9       60.30       58.23      9.37 o 
  -1 -10   9      112.85      112.73      8.09 o 
   0 -10   9       18.07       24.85      6.30 o 
   1 -10   9      442.34      480.76     23.66 o 
   2 -10   9      186.78      169.00      8.06 o 
   3 -10   9      555.55      577.59     17.48 o 
   4 -10   9      731.01      760.89     18.86 o 
   5 -10   9       39.33       53.45     10.85 o 
   6 -10   9      243.57      234.41     11.06 o 
   7 -10   9       52.68       49.26     14.94 o 
  -6  -9   9       63.19       66.19     18.41 o 
  -5  -9   9      174.83      155.04     17.70 o 
  -4  -9   9      129.57      134.57     13.96 o 
  -3  -9   9      138.36      148.82     13.12 o 
  -2  -9   9       11.93       10.12      9.70 o 
  -1  -9   9       29.64       37.21      8.78 o 
   0  -9   9      191.07      202.98     10.50 o 
   1  -9   9        1.78       -4.50      4.50 o 
   2  -9   9      634.41      696.31     16.26 o 
   3  -9   9       11.33        8.73      4.09 o 
   4  -9   9      123.41      121.44      9.77 o 
   5  -9   9      267.53      250.38     10.21 o 
   6  -9   9      201.42      211.18     13.95 o 
   7  -9   9       46.30       35.52      8.70 o 
  -6  -8   9      157.04      161.10     16.25 o 
  -5  -8   9       21.99       27.25     10.17 o 
  -4  -8   9      103.87       84.18     13.55 o 
  -3  -8   9      169.24      158.51     12.78 o 
  -2  -8   9        0.67        5.85      6.17 o 
  -1  -8   9      146.27      145.70      8.41 o 
   0  -8   9     1015.85      984.01     27.23 o 
   1  -8   9       18.43       23.06      5.12 o 
   2  -8   9       76.39       66.30      6.26 o 
   3  -8   9      128.54      131.50      7.23 o 
   4  -8   9      317.12      326.07     10.30 o 
   5  -8   9     1356.79     1355.22     33.39 o 
   6  -8   9      713.38      688.32     18.88 o 
   7  -8   9        0.66        2.14      6.92 o 
   8  -8   9        4.98       10.96     17.05 o 
  -7  -7   9       48.58       59.55     12.55 o 
  -6  -7   9      109.73      127.86     13.11 o 
  -5  -7   9        1.44       -1.17      7.88 o 
  -4  -7   9       49.05       51.21      9.82 o 
  -3  -7   9     1532.90     1550.73     46.78 o 
  -2  -7   9       80.83       72.45      8.50 o 
  -1  -7   9       73.54       66.45      8.20 o 
   0  -7   9      568.08      622.91     14.80 o 
   1  -7   9       60.52       68.10      4.97 o 
   2  -7   9        0.44        0.78      3.79 o 
   3  -7   9       77.11      100.51      6.63 o 
   4  -7   9     1689.73     1663.28     26.43 o 
   5  -7   9      799.97      791.25     16.40 o 
   6  -7   9      257.21      264.02     12.29 o 
   7  -7   9       42.07       42.14      8.94 o 
   8  -7   9       22.51       31.19     10.72 o 
  -7  -6   9        0.71        5.79      8.76 o 
  -6  -6   9       27.54       19.68      8.93 o 
  -5  -6   9      305.47      310.03     17.94 o 
  -4  -6   9      713.54      757.23     24.94 o 
  -3  -6   9      402.79      398.40     15.04 o 
  -2  -6   9      616.02      648.97     22.93 o 
  -1  -6   9       26.84       18.00      4.39 o 
   0  -6   9        3.37        5.18      3.19 o 
   1  -6   9      245.58      262.92     11.64 o 
   2  -6   9      129.50      114.62      4.85 o 
   3  -6   9      508.45      540.08     13.92 o 
   4  -6   9     1201.36     1209.40     22.92 o 
   5  -6   9      161.60      183.87      9.04 o 
   6  -6   9        0.43        1.27      5.55 o 
   7  -6   9      295.21      270.26     18.14 o 
   8  -6   9      352.99      352.93     27.31 o 
  -8  -5   9        5.61       -2.27     10.97 o 
  -7  -5   9        8.73        1.60      8.47 o 
  -6  -5   9      137.11      148.46     14.07 o 
  -5  -5   9      141.74      140.70     13.09 o 
  -4  -5   9      889.57      897.67     26.89 o 
  -3  -5   9      564.60      619.62     17.93 o 
  -2  -5   9       23.51       26.15      5.76 o 
  -1  -5   9       84.61       83.53      5.82 o 
   0  -5   9      842.46      801.47     14.50 o 
   1  -5   9      235.56      226.23      7.21 o 
   2  -5   9      631.11      649.38     11.88 o 
   3  -5   9      954.86      873.22     13.44 o 
   4  -5   9       26.97       30.51      5.78 o 
   5  -5   9      198.74      209.85     10.94 o 
   6  -5   9       36.73       53.69      8.50 o 
   7  -5   9      537.66      497.62     19.51 o 
   8  -5   9      216.83      218.93     14.64 o 
  -8  -4   9       92.01       76.31     19.12 o 
  -7  -4   9       11.33       11.10      8.55 o 
  -6  -4   9      340.28      377.26     19.30 o 
  -5  -4   9      168.64      194.39     14.23 o 
  -4  -4   9       96.27      104.29     13.74 o 
  -3  -4   9       63.55       77.44      7.98 o 
  -2  -4   9      218.41      222.03     10.42 o 
  -1  -4   9      391.12      318.24      9.15 o 
   0  -4   9      239.10      268.00     10.64 o 
   1  -4   9      453.03      418.82     10.56 o 
   2  -4   9      944.41      955.65     15.17 o 
   3  -4   9       74.19       83.87      5.94 o 
   4  -4   9      400.06      402.95     14.78 o 
   5  -4   9       18.14       21.27      3.98 o 
   6  -4   9       76.02       86.05     10.25 o 
   7  -4   9      168.18      210.48     14.47 o 
   8  -4   9       13.29       11.34     17.92 o 
  -8  -3   9        3.28       11.43     13.19 o 
  -7  -3   9      178.27      174.19     15.27 o 
  -6  -3   9      269.81      285.75     16.77 o 
  -5  -3   9       44.78       55.85      9.58 o 
  -4  -3   9        0.50       -0.82      6.23 o 
  -3  -3   9      581.77      508.42     15.90 o 
  -2  -3   9      176.52      162.68      9.02 o 
  -1  -3   9      569.99      549.82     11.44 o 
   0  -3   9       11.80        6.93      2.64 o 
   1  -3   9        3.43        0.54      2.55 o 
   2  -3   9       76.94       74.75      5.01 o 
   3  -3   9     1051.31     1037.88     17.19 o 
   4  -3   9      277.90      259.40      9.14 o 
   5  -3   9      395.31      388.79     13.06 o 
   6  -3   9      240.29      225.12     11.50 o 
   7  -3   9       39.95       39.18      5.72 o 
   8  -3   9       15.48       16.63      6.00 o 
  -8  -2   9        5.97        5.94     12.61 o 
  -7  -2   9       63.65       66.53     12.74 o 
  -6  -2   9       11.39       12.94      7.80 o 
  -5  -2   9      262.35      275.33     15.38 o 
  -4  -2   9       44.08       51.68      8.57 o 
  -3  -2   9      536.09      586.63     19.92 o 
  -2  -2   9      622.15      631.27     15.22 o 
  -1  -2   9        1.82        2.49      2.15 o 
   0  -2   9      190.25      239.31     13.25 o 
   1  -2   9      253.07      235.27      8.17 o 
   2  -2   9      235.78      232.79      8.76 o 
   3  -2   9     1696.57     1610.18     22.63 o 
   4  -2   9      280.41      316.60     10.63 o 
   5  -2   9        3.20        4.53      4.89 o 
   6  -2   9      159.12      143.09      9.63 o 
   7  -2   9        0.13       -5.37      5.37 o 
   8  -2   9       44.55       61.58      8.00 o 
  -9  -1   9        3.18       11.07     13.63 o 
  -8  -1   9       20.56       -0.45     11.78 o 
  -7  -1   9       10.39        5.33     15.20 o 
  -6  -1   9        1.64        2.16      5.85 o 
  -5  -1   9      283.11      304.58     13.60 o 
  -4  -1   9     1544.04     1534.96     30.61 o 
  -3  -1   9      916.13      915.58     21.59 o 
  -2  -1   9        2.75       10.63      4.02 o 
  -1  -1   9       25.86       26.52      4.05 o 
   0  -1   9       69.37       68.51      4.98 o 
   1  -1   9     1496.49     1476.73     22.82 o 
   2  -1   9      919.36      891.62     17.74 o 
   3  -1   9     1002.57      964.98     17.61 o 
   4  -1   9       58.19       66.79      6.16 o 
   5  -1   9       11.11        4.24      6.47 o 
   6  -1   9        0.82       -5.29      6.58 o 
   7  -1   9       65.87       55.42     10.25 o 
   8  -1   9       46.40       38.60     10.49 o 
  -9   0   9        9.63       12.31     10.73 o 
  -8   0   9       40.92       24.90     10.79 o 
  -7   0   9       31.23       23.65      9.49 o 
  -6   0   9       28.97       43.44      8.39 o 
  -5   0   9      188.52      179.09     10.89 o 
  -4   0   9        3.07        4.38      5.43 o 
  -3   0   9       12.85       17.43      5.17 o 
  -2   0   9        0.24       -2.60      3.66 o 
  -1   0   9      565.71      624.22     12.97 o 
   0   0   9      237.95      228.48      8.71 o 
   1   0   9     1642.67     1662.79     26.26 o 
   2   0   9       66.36       75.13      8.05 o 
   3   0   9       76.42       76.64      7.42 o 
   4   0   9       99.83       83.49      9.15 o 
   5   0   9        7.99        7.19      7.09 o 
   6   0   9      312.06      308.80     18.16 o 
   7   0   9        4.23       -7.94      7.94 o 
   8   0   9       42.56       38.52     11.61 o 
  -9   1   9        2.84       16.08     10.51 o 
  -8   1   9       78.15       67.89     12.23 o 
  -7   1   9       24.03       20.11      8.70 o 
  -6   1   9        9.53        8.59      7.75 o 
  -5   1   9       35.38       35.06      7.14 o 
  -4   1   9       18.16       14.57      5.85 o 
  -3   1   9      226.90      224.51     10.02 o 
  -2   1   9      172.56      173.79      8.93 o 
  -1   1   9     1380.85     1375.68     21.61 o 
   0   1   9     1092.35      969.62     18.44 o 
   1   1   9      223.12      228.29     10.97 o 
   2   1   9        2.95        3.82      5.18 o 
   3   1   9      272.74      277.15     15.78 o 
   4   1   9      563.30      622.77     24.22 o 
   5   1   9       79.26       60.51      8.91 o 
   6   1   9      116.10      119.82     12.47 o 
   7   1   9       15.22        5.35     10.13 o 
   8   1   9        6.64       11.14     11.29 o 
  -9   2   9        6.93       16.92     10.51 o 
  -8   2   9       70.80       67.36     11.76 o 
  -7   2   9        6.97       18.07      9.61 o 
  -6   2   9        0.07       -2.01      6.61 o 
  -5   2   9       21.67       15.06      7.75 o 
  -4   2   9       92.82      106.15      8.06 o 
  -3   2   9      362.41      377.06     11.74 o 
  -2   2   9      119.62      102.36      6.99 o 
  -1   2   9       80.47       63.23      6.18 o 
   0   2   9      890.75      853.98     19.37 o 
   1   2   9       20.37       14.81      5.72 o 
   2   2   9        3.77       -4.57      6.83 o 
   3   2   9     1181.76     1197.30     32.75 o 
   4   2   9      107.87      121.81     18.74 o 
   5   2   9      214.94      218.08     17.22 o 
   6   2   9        4.58        9.33     10.79 o 
   7   2   9        1.89       -1.79     12.88 o 
   8   2   9       16.39       -5.78     14.17 o 
  -8   3   9       15.89       14.11     11.45 o 
  -7   3   9      106.51      109.27     12.14 o 
  -6   3   9        1.05        7.79      7.16 o 
  -5   3   9        2.23        7.77      5.96 o 
  -4   3   9       35.59       30.85      6.36 o 
  -3   3   9      544.63      540.07     17.46 o 
  -2   3   9       17.79       25.06      4.49 o 
  -1   3   9      138.64      135.26      8.49 o 
   0   3   9      139.02      139.88     12.29 o 
   1   3   9      624.48      617.58     18.71 o 
   2   3   9        1.84        2.92      7.08 o 
   3   3   9      581.60      625.29     23.46 o 
   4   3   9       28.88       31.02      9.55 o 
   5   3   9      284.81      274.92     17.95 o 
   6   3   9      179.19      201.47     19.59 o 
   7   3   9        2.81        8.35     15.40 o 
  -8   4   9        8.85        5.38      6.37 o 
  -7   4   9        0.19       -6.56      6.56 o 
  -6   4   9        5.24        0.09      6.78 o 
  -5   4   9       16.71        3.08      5.68 o 
  -4   4   9      283.67      297.30     11.48 o 
  -3   4   9      348.93      350.36     10.98 o 
  -2   4   9       34.03       32.12      5.19 o 
  -1   4   9      133.03      178.60     15.35 o 
   0   4   9      326.46      298.94     15.20 o 
   1   4   9      203.09      224.22     12.31 o 
   2   4   9       36.75       32.45      9.77 o 
   3   4   9       20.86       14.37      8.55 o 
   4   4   9       31.58       22.26      9.46 o 
   5   4   9       23.67       42.77     11.19 o 
   6   4   9       25.29        9.94     10.62 o 
   7   4   9      115.62      117.45     17.95 o 
  -8   5   9       16.12       17.15     12.27 o 
  -7   5   9      116.53      122.30      8.53 o 
  -6   5   9       40.59       48.82      8.32 o 
  -5   5   9      273.65      308.32     11.49 o 
  -4   5   9      187.29      180.62      9.42 o 
  -3   5   9       66.51       64.08      6.54 o 
  -2   5   9       39.88       24.54      5.56 o 
  -1   5   9      783.88      808.09     21.19 o 
   0   5   9       76.11       63.22      8.25 o 
   1   5   9        3.58        2.30      6.90 o 
   2   5   9      228.41      225.21     15.65 o 
   3   5   9        1.79       13.54      8.99 o 
   4   5   9        7.06       29.38     10.45 o 
   5   5   9       18.19       12.02     10.28 o 
   6   5   9        8.69       14.27     10.80 o 
  -8   6   9       11.49       13.98     11.63 o 
  -7   6   9      137.17      109.86     16.21 o 
  -6   6   9       22.96       18.90      6.93 o 
  -5   6   9       31.15       35.02      5.86 o 
  -4   6   9       81.15       99.81      7.22 o 
  -3   6   9       86.38       86.28      8.14 o 
  -2   6   9       89.62      101.88      8.46 o 
  -1   6   9      249.38      236.33     13.31 o 
   0   6   9        1.65        7.54      7.74 o 
   1   6   9        0.06       -1.87      6.12 o 
   2   6   9        3.45        7.87      8.34 o 
   3   6   9        0.76        3.73      8.30 o 
   4   6   9        1.66        2.45      9.39 o 
   5   6   9       40.20       48.24     12.81 o 
   6   6   9       55.94       48.77     13.80 o 
  -7   7   9       44.89       17.67     17.05 o 
  -6   7   9        0.20       20.30     11.35 o 
  -5   7   9      240.88      241.61     25.22 o 
  -4   7   9        8.73       16.15      5.00 o 
  -3   7   9      528.22      518.99     16.90 o 
  -2   7   9      167.33      163.21     11.23 o 
  -1   7   9      214.61      227.10     18.94 o 
   0   7   9        3.98       13.28      7.39 o 
   1   7   9       68.77       70.03     10.10 o 
   2   7   9        0.79       -8.70      8.70 o 
   3   7   9        2.40       -8.75     10.59 o 
   4   7   9       25.68        9.03     11.89 o 
   5   7   9       23.09        3.24     11.90 o 
  -6   8   9        2.05        6.16     11.02 o 
  -5   8   9      280.60      270.73     17.99 o 
  -4   8   9       17.47       15.30      5.91 o 
  -3   8   9      118.09      136.73      9.06 o 
  -2   8   9      143.09      162.42      9.90 o 
  -1   8   9        4.43        1.88      7.04 o 
   0   8   9        6.81        8.74      8.03 o 
   1   8   9       23.78       34.91     10.54 o 
   2   8   9       31.04       12.20     14.05 o 
   3   8   9        3.25       -5.05     13.57 o 
   4   8   9       14.59       11.40     12.93 o 
  -6   9   9        3.16        6.14     17.41 o 
  -5   9   9        4.44        8.54     11.19 o 
  -4   9   9        1.34        9.40     10.99 o 
  -3   9   9        4.74        5.41      4.44 o 
  -2   9   9       62.84       77.46      7.62 o 
  -1   9   9      206.30      223.05     15.31 o 
   0   9   9      152.65      162.64     17.31 o 
   1   9   9       51.24       72.10     12.39 o 
   2   9   9       25.26       25.10     15.26 o 
   3   9   9       10.65        5.97     15.09 o 
  -4  10   9        3.90       -2.51     10.82 o 
  -3  10   9      162.04      148.33     33.83 o 
  -2  10   9      152.69      138.22      8.17 o 
  -1  10   9       87.78       66.89     10.50 o 
   0  10   9      345.80      316.60     23.66 o 
   1  10   9      113.65       97.67     13.89 o 
  -1 -13  10       28.12       29.70     21.45 o 
   0 -13  10        3.30        5.69      9.00 o 
   1 -13  10        0.16       -5.20      7.41 o 
   2 -13  10       85.04       71.93     10.61 o 
   3 -13  10      152.40      164.48     14.46 o 
  -3 -12  10        1.63        2.25     15.21 o 
  -2 -12  10        0.72       -0.02      7.56 o 
  -1 -12  10       77.59       85.56     24.49 o 
   0 -12  10       15.92       21.01     10.03 o 
   1 -12  10      397.38      415.91     19.10 o 
   2 -12  10      186.79      181.96     14.84 o 
   3 -12  10      228.07      264.57     14.20 o 
   4 -12  10       70.38       58.53      8.43 o 
   5 -12  10        5.31        6.38      7.28 o 
  -4 -11  10       19.06       15.62      8.94 o 
  -3 -11  10        8.09       17.34      8.89 o 
  -2 -11  10       11.54       15.70      7.59 o 
  -1 -11  10       61.58       56.80      7.49 o 
   0 -11  10       29.23       32.42      8.36 o 
   1 -11  10      402.39      471.96     18.38 o 
   2 -11  10      215.19      216.61     15.20 o 
   3 -11  10      101.83       91.59      9.37 o 
   4 -11  10       42.27       36.81      6.54 o 
   5 -11  10      159.86      172.92     12.50 o 
   6 -11  10       99.42       95.50     11.87 o 
  -5 -10  10        1.99      -10.73     10.73 o 
  -4 -10  10        1.49        5.51      8.88 o 
  -3 -10  10        6.35       12.89      8.38 o 
  -2 -10  10       32.69       15.26      7.65 o 
  -1 -10  10        1.28        7.77      5.63 o 
   0 -10  10      127.57      155.97     11.69 o 
   1 -10  10       24.35       23.93      7.27 o 
   2 -10  10        0.01       -4.63      4.63 o 
   3 -10  10        0.73       -0.14      5.06 o 
   4 -10  10      272.85      282.56     12.95 o 
   5 -10  10      576.70      560.88     16.83 o 
   6 -10  10      122.50      133.12     11.42 o 
  -5  -9  10       13.71       15.50     11.75 o 
  -4  -9  10      178.98      196.50     28.77 o 
  -3  -9  10      121.95      120.28     13.00 o 
  -2  -9  10      168.84      150.21     13.84 o 
  -1  -9  10       59.47       56.99     10.16 o 
   0  -9  10       12.78       13.84      4.91 o 
   1  -9  10       14.76        8.06      5.99 o 
   2  -9  10       16.43       17.80      5.48 o 
   3  -9  10       51.67       57.02      5.95 o 
   4  -9  10      528.38      542.25     16.46 o 
   5  -9  10      299.55      289.17     11.53 o 
   6  -9  10       38.59       44.21      7.22 o 
   7  -9  10        0.20       -4.79      9.58 o 
  -6  -8  10       54.72       49.41     12.66 o 
  -5  -8  10       19.82       25.16     12.10 o 
  -4  -8  10        5.90       -0.28      8.92 o 
  -3  -8  10        0.75        5.11      6.98 o 
  -2  -8  10       58.95       56.50      9.34 o 
  -1  -8  10     1004.66     1038.90     29.98 o 
   0  -8  10       37.09       43.92      6.03 o 
   1  -8  10      107.97      132.21      8.12 o 
   2  -8  10        4.59       -1.34      4.57 o 
   3  -8  10       12.00       11.88      4.55 o 
   4  -8  10      102.98       88.06      6.72 o 
   5  -8  10       51.36       37.89      5.91 o 
   6  -8  10       13.52       16.00     11.96 o 
   7  -8  10       77.59       81.35     12.50 o 
  -7  -7  10       33.29       36.66     11.05 o 
  -6  -7  10      134.85      129.34     13.63 o 
  -5  -7  10      113.83      142.24     14.11 o 
  -4  -7  10        6.11        4.45      7.21 o 
  -3  -7  10      282.82      249.64     14.27 o 
  -2  -7  10       19.87        7.46      6.28 o 
  -1  -7  10       41.11       39.50      7.13 o 
   0  -7  10      196.18      200.51      9.65 o 
   1  -7  10        2.72        0.14      3.72 o 
   2  -7  10       13.93       15.39      5.25 o 
   3  -7  10       51.98       48.92      5.94 o 
   4  -7  10        1.50        6.90      4.56 o 
   5  -7  10      190.98      186.34     11.77 o 
   6  -7  10      127.60      105.10     12.39 o 
   7  -7  10      221.28      235.37     17.55 o 
   8  -7  10       40.54       55.28     15.40 o 
  -7  -6  10       27.25       27.22     10.26 o 
  -6  -6  10      209.26      219.13     17.12 o 
  -5  -6  10      222.21      233.15     16.37 o 
  -4  -6  10        3.25       10.36      7.45 o 
  -3  -6  10       84.64       90.73      9.73 o 
  -2  -6  10      124.97      125.95      9.36 o 
  -1  -6  10     1222.32     1285.62     26.01 o 
   0  -6  10      138.85      139.98      7.97 o 
   1  -6  10      593.33      570.54     13.92 o 
   2  -6  10        8.45        8.02      3.53 o 
   3  -6  10        6.27        1.41      4.75 o 
   4  -6  10       43.41       56.31     10.70 o 
   5  -6  10       38.38       55.17      8.18 o 
   6  -6  10      234.07      239.41     13.71 o 
   7  -6  10      119.13      110.72     11.18 o 
   8  -6  10       16.33       21.73     11.39 o 
  -7  -5  10       36.65       35.27     10.34 o 
  -6  -5  10       16.21        8.94      8.71 o 
  -5  -5  10        0.92        4.57      7.42 o 
  -4  -5  10      970.37      962.37     29.85 o 
  -3  -5  10      502.12      565.06     17.88 o 
  -2  -5  10      126.46      121.45      9.09 o 
  -1  -5  10      367.85      404.02     11.53 o 
   0  -5  10      112.91      109.79      6.41 o 
   1  -5  10        3.01       -2.24      3.31 o 
   2  -5  10      561.79      542.66     20.88 o 
   3  -5  10       39.39       46.16      5.71 o 
   4  -5  10       76.17       62.22      4.75 o 
   5  -5  10        1.04       -6.13      6.13 o 
   6  -5  10      706.76      688.00     38.83 o 
   7  -5  10        0.49        1.03      8.50 o 
   8  -5  10       38.90       52.49     28.61 o 
  -8  -4  10       59.77       70.04     15.34 o 
  -7  -4  10       37.81       31.20     10.91 o 
  -6  -4  10       13.22        2.41      8.04 o 
  -5  -4  10       55.42       60.39     10.47 o 
  -4  -4  10      813.75      828.91     26.09 o 
  -3  -4  10      838.38      833.44     25.18 o 
  -2  -4  10     2061.76     2024.33     36.49 o 
  -1  -4  10       43.37       47.98      5.89 o 
   0  -4  10      118.00      119.00      7.42 o 
   1  -4  10     1247.28     1263.68     21.66 o 
   2  -4  10      312.07      319.30      9.64 o 
   3  -4  10      184.03      180.25      8.65 o 
   4  -4  10       67.04       67.27      7.19 o 
   5  -4  10       35.34       29.02      4.63 o 
   6  -4  10      168.02      185.71     11.75 o 
   7  -4  10       47.03       66.54     14.37 o 
   8  -4  10      107.37       89.66     16.87 o 
  -8  -3  10        0.27       -2.31     10.70 o 
  -7  -3  10       70.07       61.25     12.84 o 
  -6  -3  10       77.62       69.26     13.91 o 
  -5  -3  10       74.51       72.13     10.67 o 
  -4  -3  10      777.37      830.28     26.06 o 
  -3  -3  10       72.45       74.19      9.63 o 
  -2  -3  10       48.94       56.93      7.22 o 
  -1  -3  10      975.26     1040.27     23.04 o 
   0  -3  10        4.79        1.38      4.06 o 
   1  -3  10      278.75      297.28     11.54 o 
   2  -3  10     1073.13     1038.17     20.68 o 
   3  -3  10       20.20       18.31      4.90 o 
   4  -3  10      225.63      214.16      9.45 o 
   5  -3  10      108.30       95.04      7.08 o 
   6  -3  10      149.20      155.89     12.66 o 
   7  -3  10       98.48      102.31      8.00 o 
   8  -3  10      210.43      217.28     14.58 o 
  -8  -2  10       55.43       58.60     16.57 o 
  -7  -2  10      119.73      140.31     16.42 o 
  -6  -2  10      177.71      194.27     14.78 o 
  -5  -2  10      233.79      216.08     14.63 o 
  -4  -2  10      141.20      137.67     11.79 o 
  -3  -2  10      114.67      133.45     11.34 o 
  -2  -2  10      978.84     1043.43     35.24 o 
  -1  -2  10      952.10      949.54     21.90 o 
   0  -2  10     2752.31     2657.06     41.63 o 
   1  -2  10      822.45      866.78     18.85 o 
   2  -2  10       47.04       56.01      6.18 o 
   3  -2  10      758.82      799.41     15.99 o 
   4  -2  10      591.64      624.61     15.34 o 
   5  -2  10        2.20        0.68      4.93 o 
   6  -2  10      441.71      446.29     19.83 o 
   7  -2  10      217.38      212.54     14.62 o 
   8  -2  10       33.91       23.65      8.95 o 
  -8  -1  10       98.68       81.91     18.22 o 
  -7  -1  10       32.83       26.92     10.89 o 
  -6  -1  10       14.30       14.54      8.21 o 
  -5  -1  10      157.62      159.26     12.82 o 
  -4  -1  10      323.00      324.96     19.43 o 
  -3  -1  10       43.43       57.25      8.96 o 
  -2  -1  10     2074.84     2029.04     41.66 o 
  -1  -1  10      331.63      321.52     13.12 o 
   0  -1  10      392.91      410.63     12.96 o 
   1  -1  10        3.14       -2.41      4.81 o 
   2  -1  10       11.82        2.84      5.37 o 
   3  -1  10      279.34      271.83     11.61 o 
   4  -1  10      759.81      705.25     23.85 o 
   5  -1  10      500.90      489.31     21.30 o 
   6  -1  10       89.39      102.81     12.95 o 
   7  -1  10       66.10       60.33     11.38 o 
   8  -1  10       22.05       31.07     10.26 o 
  -8   0  10        0.30       18.74     10.40 o 
  -7   0  10       18.04       21.73      9.36 o 
  -6   0  10       41.25       52.86      9.27 o 
  -5   0  10       11.06        3.99      6.27 o 
  -4   0  10       97.01      110.67      9.39 o 
  -3   0  10     1124.81     1153.06     25.62 o 
  -2   0  10     2451.79     2580.92     43.66 o 
  -1   0  10      115.55      145.51     12.25 o 
   0   0  10      119.45      147.48     11.60 o 
   1   0  10       19.20       21.34      5.87 o 
   2   0  10     1361.79     1378.26     38.49 o 
   3   0  10      115.98      127.52      9.98 o 
   4   0  10      214.75      239.49     17.54 o 
   5   0  10       71.12       69.50     10.07 o 
   6   0  10        1.35       -7.54      9.78 o 
   7   0  10        0.18       -7.74      8.30 o 
   8   0  10       38.86       41.84     11.94 o 
  -8   1  10        0.04        8.41      9.66 o 
  -7   1  10       75.21       69.31     11.62 o 
  -6   1  10       28.14       13.03      8.32 o 
  -5   1  10       65.92       68.02      8.43 o 
  -4   1  10      258.18      292.20     13.31 o 
  -3   1  10       15.41       25.90      6.18 o 
  -2   1  10      261.88      257.15     12.17 o 
  -1   1  10       71.96       72.22      7.24 o 
   0   1  10      437.86      511.05     40.11 o 
   1   1  10      252.67      248.79     14.09 o 
   2   1  10      509.16      522.32     20.25 o 
   3   1  10        2.37       -1.88      8.38 o 
   4   1  10      174.74      166.14     14.09 o 
   5   1  10       71.22       96.11     14.46 o 
   6   1  10       46.07       13.27     24.88 o 
   7   1  10       54.59       46.60     22.41 o 
  -8   2  10      105.65      107.69     13.82 o 
  -7   2  10       37.27       36.00     11.82 o 
  -6   2  10        1.94        3.15     11.63 o 
  -5   2  10       11.82       16.41      7.06 o 
  -4   2  10       57.25       59.59      7.92 o 
  -3   2  10        5.39        6.63      5.58 o 
  -2   2  10       28.68       25.75      6.24 o 
  -1   2  10      496.69      481.88     15.90 o 
   0   2  10     1162.12     1149.17     30.01 o 
   1   2  10      331.70      339.77     20.68 o 
   2   2  10       40.49       43.15      9.75 o 
   3   2  10       99.97       93.75     11.91 o 
   4   2  10      172.67      222.42     16.67 o 
   5   2  10      247.62      232.14     16.97 o 
   6   2  10       92.66       63.13     13.99 o 
   7   2  10       20.39       16.50     14.97 o 
  -8   3  10      217.53      241.95     19.83 o 
  -7   3  10      108.36      131.76     13.09 o 
  -6   3  10      186.18      202.33     14.58 o 
  -5   3  10       30.65       24.43      8.23 o 
  -4   3  10      148.94      131.90     10.83 o 
  -3   3  10       14.32       10.39      5.98 o 
  -2   3  10      353.35      356.80     14.14 o 
  -1   3  10      207.08      234.43     11.07 o 
   0   3  10       10.18        5.52      5.77 o 
   1   3  10       21.69       22.83      8.75 o 
   2   3  10        1.80        0.24      7.72 o 
   3   3  10       40.55       40.95     10.02 o 
   4   3  10      108.77      145.01     14.35 o 
   5   3  10      248.92      196.56     16.52 o 
   6   3  10       44.99       33.26     13.27 o 
   7   3  10       28.07       37.25     18.20 o 
  -8   4  10       46.45       50.20      8.49 o 
  -7   4  10       34.23       37.34      9.41 o 
  -6   4  10        2.37        9.42      7.83 o 
  -5   4  10        3.32        6.74      7.02 o 
  -4   4  10       15.77        0.79     10.89 o 
  -3   4  10        2.94       14.85      6.87 o 
  -2   4  10      423.53      473.84     16.26 o 
  -1   4  10       24.88       11.32      6.29 o 
   0   4  10        4.60       -5.96      5.96 o 
   1   4  10       60.35       57.19      9.94 o 
   2   4  10      366.43      425.59     20.08 o 
   3   4  10       71.17       76.11     11.91 o 
   4   4  10       52.62       67.42     12.30 o 
   5   4  10      113.10      100.82     19.92 o 
   6   4  10       39.49       48.32     14.84 o 
  -8   5  10       25.58       22.76     11.42 o 
  -7   5  10       15.65        5.40      8.94 o 
  -6   5  10       62.53       65.04      8.41 o 
  -5   5  10      179.58      172.02     12.61 o 
  -4   5  10      290.90      326.47     16.99 o 
  -3   5  10        5.65        6.73      7.02 o 
  -2   5  10        7.32        4.26      5.76 o 
  -1   5  10       52.40       65.15      8.43 o 
   0   5  10      283.47      263.49     13.40 o 
   1   5  10        7.04        8.16      7.91 o 
   2   5  10      192.75      223.31     16.16 o 
   3   5  10       93.69      110.49     13.51 o 
   4   5  10      125.26      110.10     18.08 o 
   5   5  10       64.56       63.54     14.36 o 
   6   5  10        3.39        7.71     12.81 o 
  -7   6  10        7.72       17.90     12.72 o 
  -6   6  10      206.84      230.01     11.06 o 
  -5   6  10       23.42       19.99      6.89 o 
  -4   6  10      219.95      233.34     17.54 o 
  -3   6  10       66.74       80.39     10.40 o 
  -2   6  10        1.29       -5.38      5.38 o 
  -1   6  10       82.92       81.97     14.72 o 
   0   6  10      464.53      456.67     28.28 o 
   1   6  10       65.29       77.48     13.31 o 
   2   6  10      162.86      146.33     14.65 o 
   3   6  10        2.11       -6.90      8.25 o 
   4   6  10        7.10        2.78      9.72 o 
   5   6  10       72.63       78.50     14.80 o 
  -7   7  10      155.37      163.37     26.63 o 
  -6   7  10      325.75      298.79     23.96 o 
  -5   7  10        0.74        2.78      5.18 o 
  -4   7  10       29.00       20.20      6.78 o 
  -3   7  10        5.62       14.05      6.39 o 
  -2   7  10       38.04       46.57      8.59 o 
  -1   7  10      172.23      177.79     25.25 o 
   0   7  10       23.75       27.68      9.52 o 
   1   7  10      257.78      277.74     25.47 o 
   2   7  10        1.34       -9.55      9.55 o 
   3   7  10       14.84       23.76     12.72 o 
   4   7  10       14.37       -4.51     13.09 o 
  -6   8  10       97.28       83.16     16.14 o 
  -5   8  10      100.40       72.09     15.72 o 
  -4   8  10       51.09       53.81      6.66 o 
  -3   8  10       43.40       52.37      7.77 o 
  -2   8  10      124.53      118.03     10.89 o 
  -1   8  10       76.41       72.94     11.44 o 
   0   8  10       34.61       32.79     11.91 o 
   1   8  10       56.31       62.62     12.04 o 
   2   8  10       66.71       81.59     18.79 o 
   3   8  10        3.09        0.60     13.99 o 
  -5   9  10        8.57       -2.20     11.35 o 
  -4   9  10       18.02       15.96     12.83 o 
  -3   9  10       16.96       12.25      5.81 o 
  -2   9  10       20.79       37.21      8.46 o 
  -1   9  10        9.63        6.47      8.59 o 
   0   9  10       30.98        9.23      9.03 o 
   1   9  10       43.29       31.47     11.24 o 
   2   9  10        0.38       11.00     14.99 o 
  -3  10  10       32.65       21.88     13.50 o 
  -2  10  10        1.75        7.38      5.69 o 
  -1  10  10        2.70        3.09      9.75 o 
   0  10  10       38.27       54.46     11.50 o 
   1 -13  11       36.24        5.00     14.82 o 
  -2 -12  11       22.05       23.77      7.82 o 
  -1 -12  11      206.82      207.53     25.88 o 
   0 -12  11      135.98      133.18     14.50 o 
   1 -12  11        1.49       -7.54      7.54 o 
   2 -12  11       15.63       21.20      9.38 o 
   3 -12  11        1.38        7.87      8.02 o 
   4 -12  11        3.93        1.85      7.80 o 
  -3 -11  11      142.57      190.10     15.81 o 
  -2 -11  11        1.20       -5.39      6.99 o 
  -1 -11  11       10.66       15.07      6.17 o 
   0 -11  11       44.77       32.15      8.63 o 
   1 -11  11      260.21      255.32     14.57 o 
   2 -11  11      311.66      287.01     26.27 o 
   3 -11  11      244.28      232.70     21.25 o 
   4 -11  11      186.19      183.26     12.15 o 
   5 -11  11        1.46       13.19      8.33 o 
  -4 -10  11      247.73      272.07     19.01 o 
  -3 -10  11       47.88       54.35     11.08 o 
  -2 -10  11        0.11       -8.20      9.24 o 
  -1 -10  11       13.32        1.31      5.79 o 
   0 -10  11      131.34      156.13     12.29 o 
   1 -10  11      434.85      407.14     17.10 o 
   2 -10  11      439.07      381.32     15.89 o 
   3 -10  11      320.87      309.63     28.60 o 
   4 -10  11       79.24       63.78      8.89 o 
   5 -10  11        6.36        6.50      7.09 o 
   6 -10  11       12.80       18.44      9.20 o 
  -5  -9  11       37.43       44.20     17.06 o 
  -4  -9  11       82.88       67.60     17.12 o 
  -3  -9  11        0.17        5.84     15.92 o 
  -2  -9  11       11.39        8.25      7.40 o 
  -1  -9  11      654.24      611.69     22.09 o 
   0  -9  11       88.14       83.45      7.31 o 
   1  -9  11       41.61       53.28      8.24 o 
   2  -9  11       28.51       31.33      7.13 o 
   3  -9  11       30.41       35.40      8.70 o 
   4  -9  11        5.40        8.56      6.78 o 
   5  -9  11      260.83      261.23     14.36 o 
   6  -9  11      468.94      459.99     21.75 o 
  -6  -8  11        1.02       -4.55      9.30 o 
  -5  -8  11       23.92       15.02     11.37 o 
  -4  -8  11       26.46       20.11     21.93 o 
  -3  -8  11      149.58      150.67     13.94 o 
  -2  -8  11       99.54       91.54     13.81 o 
  -1  -8  11     1026.13     1023.89     29.71 o 
   0  -8  11      252.46      255.40     12.36 o 
   1  -8  11       80.20       53.84     10.73 o 
   2  -8  11      210.61      194.26     23.14 o 
   3  -8  11      133.95      133.77     11.14 o 
   4  -8  11      598.29      527.21     20.21 o 
   5  -8  11      395.06      411.33     20.08 o 
   6  -8  11      194.55      200.76     15.77 o 
   7  -8  11       66.04       40.23     14.27 o 
  -6  -7  11      183.83      160.03     27.03 o 
  -5  -7  11       41.24       32.56     12.21 o 
  -4  -7  11      161.59      158.14     21.33 o 
  -3  -7  11       38.53       40.37      8.67 o 
  -2  -7  11      213.89      264.01     14.22 o 
  -1  -7  11       86.75       98.92     13.21 o 
   0  -7  11      343.72      326.37     13.80 o 
   1  -7  11       58.97       56.36      6.97 o 
   2  -7  11       70.89       65.11      5.03 o 
   3  -7  11      234.27      256.08     21.61 o 
   4  -7  11      130.53      169.25     12.62 o 
   5  -7  11       38.70       45.54      8.25 o 
   6  -7  11       29.07       33.13     10.48 o 
   7  -7  11       24.35       22.64     10.93 o 
  -7  -6  11        1.14        6.95      9.30 o 
  -6  -6  11       50.02       44.79     11.62 o 
  -5  -6  11       36.72       24.91      9.74 o 
  -4  -6  11       39.70       34.08      9.37 o 
  -3  -6  11        6.02        1.58      7.37 o 
  -2  -6  11      273.91      266.43     12.79 o 
  -1  -6  11      114.19      124.78     13.06 o 
   0  -6  11      673.10      636.88     19.58 o 
   1  -6  11      236.76      250.60     12.10 o 
   2  -6  11       97.09      129.91     14.23 o 
   3  -6  11      362.62      415.51     13.41 o 
   4  -6  11      267.73      250.83     15.50 o 
   5  -6  11       19.35       15.14      7.59 o 
   6  -6  11      148.76      142.13     12.30 o 
   7  -6  11      282.40      299.10     16.73 o 
  -7  -5  11       31.04       17.19     10.85 o 
  -6  -5  11       43.90       37.23     10.88 o 
  -5  -5  11      198.37      181.64     15.20 o 
  -4  -5  11      274.24      259.01     18.51 o 
  -3  -5  11       88.97       88.52     14.56 o 
  -2  -5  11      244.39      264.64     12.47 o 
  -1  -5  11      218.50      183.24     10.37 o 
   0  -5  11      276.62      239.73     10.33 o 
   1  -5  11       68.59       79.36      7.46 o 
   2  -5  11     1054.70     1055.00     25.31 o 
   3  -5  11      420.63      424.66     12.58 o 
   4  -5  11      258.85      249.99      8.79 o 
   5  -5  11        0.42        4.53      4.34 o 
   6  -5  11       93.93      111.48     11.79 o 
   7  -5  11       75.45       91.38     27.80 o 
   8  -5  11       80.17      101.21     21.81 o 
  -7  -4  11       48.22       68.93     15.45 o 
  -6  -4  11      122.71      136.45     14.19 o 
  -5  -4  11       65.05       63.87     10.89 o 
  -4  -4  11      366.69      402.50     24.02 o 
  -3  -4  11      129.59      113.36     14.60 o 
  -2  -4  11        4.78       11.24      6.02 o 
  -1  -4  11      278.92      292.94     12.67 o 
   0  -4  11       13.04       21.24      5.79 o 
   1  -4  11        0.75        2.77      4.99 o 
   2  -4  11      180.79      194.59      9.61 o 
   3  -4  11        2.69        4.69      4.81 o 
   4  -4  11       48.25       38.20      5.55 o 
   5  -4  11        1.75        6.09      4.37 o 
   6  -4  11      212.30      214.87      9.72 o 
   7  -4  11       18.94        7.16     11.42 o 
   8  -4  11        0.80        8.97     13.38 o 
  -8  -3  11       59.44       50.09     17.41 o 
  -7  -3  11       17.29        7.37     10.22 o 
  -6  -3  11       85.62       99.31     12.90 o 
  -5  -3  11        0.72       -4.97      6.87 o 
  -4  -3  11       13.77       16.60      8.18 o 
  -3  -3  11      281.73      285.35     18.35 o 
  -2  -3  11      952.28      974.36     36.51 o 
  -1  -3  11      526.72      531.92     16.68 o 
   0  -3  11      629.35      650.24     19.86 o 
   1  -3  11       38.94       38.98      6.07 o 
   2  -3  11       87.86       79.35      7.28 o 
   3  -3  11       18.17       23.72      5.50 o 
   4  -3  11       45.79       37.03      6.31 o 
   5  -3  11      528.97      497.68     16.37 o 
   6  -3  11      234.53      240.90     13.60 o 
   7  -3  11        4.22        5.50      5.70 o 
   8  -3  11       17.45       11.33      5.44 o 
  -8  -2  11       27.21       38.25     16.20 o 
  -7  -2  11        0.03        3.82      9.88 o 
  -6  -2  11       10.26       14.58     10.22 o 
  -5  -2  11      150.30      152.65     13.50 o 
  -4  -2  11      105.39      100.62     19.66 o 
  -3  -2  11      283.27      263.07     15.21 o 
  -2  -2  11      313.86      277.44     15.01 o 
  -1  -2  11       20.15       15.63      5.91 o 
   0  -2  11      227.34      223.81     11.23 o 
   1  -2  11      550.76      601.92     16.42 o 
   2  -2  11       81.85       81.98      8.10 o 
   3  -2  11      187.60      184.04     27.96 o 
   4  -2  11      174.39      203.94     18.19 o 
   5  -2  11       22.78       26.47      8.60 o 
   6  -2  11        2.65        3.49      7.23 o 
   7  -2  11        0.26        3.78      7.84 o 
  -8  -1  11        2.60       14.87     14.49 o 
  -7  -1  11      137.95      162.79     21.46 o 
  -6  -1  11       52.11       59.62     12.30 o 
  -5  -1  11      438.12      441.65     19.54 o 
  -4  -1  11      169.77      166.15     13.13 o 
  -3  -1  11       91.17       89.66     10.68 o 
  -2  -1  11       58.61       53.93      9.09 o 
  -1  -1  11       46.00       49.99      8.97 o 
   0  -1  11      402.92      397.29     17.93 o 
   1  -1  11     1710.17     1741.92     33.81 o 
   2  -1  11      951.42      953.38     23.27 o 
   3  -1  11      186.37      230.69     19.32 o 
   4  -1  11       17.36       18.53      7.23 o 
   5  -1  11       46.15       33.58     10.59 o 
   6  -1  11      105.54      138.88     16.12 o 
   7  -1  11       28.17       27.75     10.16 o 
  -8   0  11        0.38      -10.74     12.19 o 
  -7   0  11      117.99      105.90     18.52 o 
  -6   0  11       58.54       55.51     12.09 o 
  -5   0  11      102.76      103.00     11.76 o 
  -4   0  11       72.56       95.55     10.78 o 
  -3   0  11      120.00      126.20     11.67 o 
  -2   0  11      240.66      267.62     16.82 o 
  -1   0  11      520.62      461.76     29.40 o 
   0   0  11      997.75      945.30     24.35 o 
   1   0  11      147.39      131.60     11.73 o 
   2   0  11     1564.62     1556.21     32.30 o 
   3   0  11      588.87      617.44     19.74 o 
   4   0  11       69.49       54.52      9.50 o 
   5   0  11       36.26       51.17     10.88 o 
   6   0  11       68.24       81.51     12.92 o 
   7   0  11        4.04        5.87     11.78 o 
  -8   1  11        3.33       17.53     10.28 o 
  -7   1  11        0.39       -2.84      8.69 o 
  -6   1  11      252.04      244.16     17.14 o 
  -5   1  11      205.68      162.23     12.81 o 
  -4   1  11       23.70       25.09      6.98 o 
  -3   1  11      402.71      392.44     15.62 o 
  -2   1  11      180.50      182.30     13.23 o 
  -1   1  11      815.63      760.81     32.32 o 
   0   1  11      926.61      922.72     27.35 o 
   1   1  11      167.13      175.97     13.44 o 
   2   1  11      164.70      146.23     13.04 o 
   3   1  11      766.20      810.12     26.79 o 
   4   1  11      327.14      321.67     20.63 o 
   5   1  11      298.09      318.51     22.14 o 
   6   1  11        0.95       -7.36     12.42 o 
   7   1  11        4.48        4.76     17.29 o 
  -8   2  11       17.63       29.79     12.47 o 
  -7   2  11       15.54       22.38      9.91 o 
  -6   2  11       12.16       16.78      8.82 o 
  -5   2  11      154.68      125.15     13.11 o 
  -4   2  11        3.38       12.32      6.73 o 
  -3   2  11      423.91      404.07     15.58 o 
  -2   2  11        7.30       -3.14      6.73 o 
  -1   2  11      193.39      189.14     12.22 o 
   0   2  11       64.69       59.53     10.06 o 
   1   2  11       58.31       70.88     10.54 o 
   2   2  11      551.97      585.31     23.15 o 
   3   2  11      134.74      120.09     13.34 o 
   4   2  11      896.92      906.57     30.20 o 
   5   2  11       61.15       77.34     15.03 o 
   6   2  11        0.05       -4.78     13.20 o 
   7   2  11        4.65       -0.04     15.39 o 
  -8   3  11       10.39       18.26     10.49 o 
  -7   3  11        2.81        9.72      8.74 o 
  -6   3  11       48.89       61.59     10.76 o 
  -5   3  11       37.60       36.44      9.46 o 
  -4   3  11       39.90       39.30      9.45 o 
  -3   3  11        7.10        5.22      6.29 o 
  -2   3  11        0.12       -5.37      5.37 o 
  -1   3  11       10.78        8.90      6.76 o 
   0   3  11       52.02       54.89     10.09 o 
   1   3  11      305.77      312.33     17.35 o 
   2   3  11      357.04      385.22     19.45 o 
   3   3  11      313.71      325.36     18.91 o 
   4   3  11       10.43        8.56      9.25 o 
   5   3  11      109.05      121.10     15.30 o 
   6   3  11      101.18      106.79     17.61 o 
  -7   4  11       23.09       22.96     15.05 o 
  -6   4  11      142.11      136.32     13.48 o 
  -5   4  11      247.30      218.09     16.08 o 
  -4   4  11       11.25       16.17      8.42 o 
  -3   4  11       35.47       26.34      8.49 o 
  -2   4  11       59.60       43.81      8.58 o 
  -1   4  11       21.04       13.64      6.08 o 
   0   4  11       14.98       12.77      8.32 o 
   1   4  11      251.15      238.27     18.14 o 
   2   4  11      378.68      403.19     20.56 o 
   3   4  11        9.55       15.89      9.49 o 
   4   4  11       85.81      105.78     14.39 o 
   5   4  11        1.35       -1.31     10.08 o 
   6   4  11      323.37      377.97     32.48 o 
  -7   5  11       20.29       16.80      7.60 o 
  -6   5  11       18.10       46.39     11.47 o 
  -5   5  11        1.39        3.45      7.66 o 
  -4   5  11       21.98       18.40      8.42 o 
  -3   5  11        1.01        3.72      7.51 o 
  -2   5  11       71.90       55.93      9.12 o 
  -1   5  11       26.49       15.90      7.47 o 
   0   5  11        8.04        1.42      7.53 o 
   1   5  11        5.37       -2.78      7.90 o 
   2   5  11        2.81       -2.38      8.62 o 
   3   5  11        7.35       12.82     16.85 o 
   4   5  11      113.07      119.45     19.93 o 
   5   5  11       93.37       90.49     15.03 o 
  -6   6  11       42.38       35.47      7.35 o 
  -5   6  11       32.24       25.96      7.44 o 
  -4   6  11        1.67       -4.44      7.26 o 
  -3   6  11      718.93      697.60     54.45 o 
  -2   6  11       20.35       12.69      7.32 o 
  -1   6  11       11.04       -0.69      9.42 o 
   0   6  11        9.79        8.02      9.83 o 
   1   6  11       73.53       87.76     14.58 o 
   2   6  11       10.35        8.60     11.39 o 
   3   6  11       31.81       27.65     11.11 o 
   4   6  11       47.94       56.64     12.95 o 
  -6   7  11      243.16      218.95     22.32 o 
  -5   7  11      131.41      126.37      9.77 o 
  -4   7  11        1.10        4.39      6.65 o 
  -3   7  11      114.30      128.97     13.09 o 
  -2   7  11        0.16       -1.61      6.56 o 
  -1   7  11       20.24        5.10      8.67 o 
   0   7  11        8.27        4.11      8.63 o 
   1   7  11       11.32        9.16     13.19 o 
   2   7  11       21.86       24.17     12.88 o 
   3   7  11        4.54        3.48     12.13 o 
  -5   8  11       84.33       62.04     15.93 o 
  -4   8  11       73.34       83.47     10.43 o 
  -3   8  11        0.29        2.12      7.22 o 
  -2   8  11        0.98       -5.64      7.17 o 
  -1   8  11      156.36      148.23     14.63 o 
   0   8  11       34.06       37.20     11.20 o 
   1   8  11        6.37       32.97     17.86 o 
   2   8  11       18.66       19.43     16.38 o 
  -3   9  11        0.45        7.86      6.55 o 
  -2   9  11       86.78       92.45     10.87 o 
  -1   9  11        5.80        7.47      8.92 o 
   0   9  11        8.54        8.46      9.31 o 
  -1 -12  12       42.41       20.72     20.60 o 
   0 -12  12       56.56       67.68     15.07 o 
   1 -12  12      153.06      124.56     17.67 o 
   2 -12  12       26.91       32.58     14.34 o 
   3 -12  12       90.91       84.30     14.76 o 
  -2 -11  12      109.01       93.99     11.84 o 
  -1 -11  12      178.44      200.36     13.15 o 
   0 -11  12      111.97      100.64     15.83 o 
   1 -11  12      220.18      190.93     15.13 o 
   2 -11  12        6.04       13.50     20.78 o 
   3 -11  12       12.65       13.28     14.01 o 
   4 -11  12        3.96       -2.05      9.72 o 
  -4 -10  12        8.97        1.45     13.53 o 
  -3 -10  12       68.60       80.56     12.30 o 
  -2 -10  12       18.07       25.95      8.91 o 
  -1 -10  12      230.32      238.83     14.79 o 
   0 -10  12        1.29        5.68      5.45 o 
   1 -10  12        0.05        1.62      7.69 o 
   2 -10  12        8.74        3.98      7.78 o 
   3 -10  12       48.19       61.49     13.24 o 
   4 -10  12      334.93      333.89     22.67 o 
   5 -10  12       98.48       75.33     13.58 o 
  -4  -9  12      307.17      255.07     25.86 o 
  -3  -9  12      418.91      405.75     21.40 o 
  -2  -9  12       95.29       85.68     11.48 o 
  -1  -9  12        3.85       11.77      8.50 o 
   0  -9  12       75.88       61.84      8.51 o 
   1  -9  12       58.11       39.38     11.25 o 
   2  -9  12      179.48      150.55     13.12 o 
   3  -9  12      416.17      387.46     18.40 o 
   4  -9  12      223.51      199.85     18.51 o 
   5  -9  12        2.71       -0.33      8.51 o 
   6  -9  12       84.29       71.47     14.93 o 
  -5  -8  12        6.65        8.12     12.67 o 
  -4  -8  12       50.42       39.89     15.28 o 
  -3  -8  12       95.33       87.73     12.22 o 
  -2  -8  12      150.37      152.22     18.61 o 
  -1  -8  12       13.13       15.29     11.05 o 
   0  -8  12       31.40       45.49      9.76 o 
   1  -8  12      204.46      184.79     10.29 o 
   2  -8  12        6.33       10.72      7.27 o 
   3  -8  12      313.59      272.59     16.66 o 
   4  -8  12        1.75       -5.63      7.13 o 
   5  -8  12        8.52        3.14      8.70 o 
   6  -8  12       17.66       20.04     10.27 o 
  -6  -7  12        2.26       10.82     12.25 o 
  -5  -7  12        9.92       15.09     11.22 o 
  -4  -7  12       49.49       44.83     12.47 o 
  -3  -7  12        0.53       -5.32      8.03 o 
  -2  -7  12      533.78      526.39     25.53 o 
  -1  -7  12      948.85      937.08     30.86 o 
   0  -7  12       46.02       59.59      8.75 o 
   1  -7  12      150.42      163.94     10.44 o 
   2  -7  12       22.56       13.66      4.50 o 
   3  -7  12       10.24        7.90      7.22 o 
   4  -7  12      223.13      207.13     14.80 o 
   5  -7  12      124.98      119.94     11.86 o 
   6  -7  12      246.71      277.59     19.63 o 
   7  -7  12       28.00       37.54     12.45 o 
  -6  -6  12       12.05       13.46     10.04 o 
  -5  -6  12      145.57      142.84     16.62 o 
  -4  -6  12       99.53      100.53     12.76 o 
  -3  -6  12      690.92      702.75     29.06 o 
  -2  -6  12      189.46      196.31     16.86 o 
  -1  -6  12     1062.39     1008.32     27.04 o 
   0  -6  12       25.05       23.40      7.76 o 
   1  -6  12       44.82       70.66      8.23 o 
   2  -6  12        0.21        4.50      5.31 o 
   3  -6  12      688.04      628.04     15.28 o 
   4  -6  12       60.50       58.29     10.57 o 
   5  -6  12       26.89       18.69      8.08 o 
   6  -6  12       36.40       48.57     10.26 o 
   7  -6  12       26.58        4.58     23.01 o 
  -7  -5  12       57.69       42.80     12.04 o 
  -6  -5  12       29.23        8.32      9.79 o 
  -5  -5  12      109.72      138.35     22.57 o 
  -4  -5  12       13.89       21.94      8.76 o 
  -3  -5  12        8.51       -6.00      7.32 o 
  -2  -5  12       31.06       21.64      6.88 o 
  -1  -5  12       19.81        9.07      5.92 o 
   0  -5  12       87.02       74.64     12.52 o 
   1  -5  12      812.37      782.07     25.13 o 
   2  -5  12      276.26      299.37     18.31 o 
   3  -5  12      718.10      741.86     18.16 o 
   4  -5  12       26.62       40.09      5.41 o 
   5  -5  12        4.09        7.94      4.04 o 
   6  -5  12        3.86       12.57     10.65 o 
   7  -5  12       31.12       41.98     13.88 o 
  -7  -4  12        1.29        4.26     11.10 o 
  -6  -4  12      107.08      103.89     23.10 o 
  -5  -4  12      485.39      537.63     23.36 o 
  -4  -4  12        1.11       -6.90      6.90 o 
  -3  -4  12     1043.37     1056.27     31.79 o 
  -2  -4  12       46.05       65.79     12.02 o 
  -1  -4  12      279.61      306.37     13.51 o 
   0  -4  12       34.23       27.45      6.70 o 
   1  -4  12     1085.31     1027.60     26.73 o 
   2  -4  12      692.67      727.78     24.54 o 
   3  -4  12      381.44      425.54     18.35 o 
   4  -4  12      344.46      332.00     13.50 o 
   5  -4  12       35.94       30.16      6.31 o 
   6  -4  12        0.15        7.42      7.05 o 
   7  -4  12       67.55       65.93      8.07 o 
  -7  -3  12       31.10       31.59     12.50 o 
  -6  -3  12      180.30      171.95     15.87 o 
  -5  -3  12      460.96      501.85     22.13 o 
  -4  -3  12       37.24       42.08     11.00 o 
  -3  -3  12       84.37      103.63     14.62 o 
  -2  -3  12      538.17      520.22     20.38 o 
  -1  -3  12       26.60       21.08      9.25 o 
   0  -3  12       10.41       -1.70      5.34 o 
   1  -3  12       86.34       82.84      7.96 o 
   2  -3  12        2.67       10.23      6.42 o 
   3  -3  12      291.21      286.10     16.03 o 
   4  -3  12      105.32       99.99     10.93 o 
   5  -3  12       41.87       52.26      9.31 o 
   6  -3  12       41.28       33.20      8.75 o 
   7  -3  12       16.29       22.15      9.15 o 
  -7  -2  12      130.31      130.10     17.63 o 
  -6  -2  12      129.32      127.88     14.30 o 
  -5  -2  12      163.63      178.15     14.84 o 
  -4  -2  12       51.91       46.99     10.59 o 
  -3  -2  12       18.68       14.34      7.84 o 
  -2  -2  12       13.50        3.23      7.34 o 
  -1  -2  12     1252.83     1228.96     32.09 o 
   0  -2  12       75.86       92.11      9.01 o 
   1  -2  12     1047.12     1045.10     23.18 o 
   2  -2  12       82.45       74.65      8.70 o 
   3  -2  12      746.62      688.77     22.61 o 
   4  -2  12       28.28       17.45      7.99 o 
   5  -2  12       58.72       87.67     13.44 o 
   6  -2  12      192.19      170.67     14.67 o 
   7  -2  12        2.88        1.71      8.17 o 
  -7  -1  12      287.21      269.86     26.70 o 
  -6  -1  12       39.65       44.49     12.20 o 
  -5  -1  12        9.40       16.09      8.62 o 
  -4  -1  12      125.25      137.96     17.03 o 
  -3  -1  12      380.67      388.64     18.31 o 
  -2  -1  12       62.95       69.55     10.40 o 
  -1  -1  12        9.69        5.51      7.76 o 
   0  -1  12     2555.00     2493.88     49.59 o 
   1  -1  12       43.39       44.29      7.87 o 
   2  -1  12      130.85      138.17     10.58 o 
   3  -1  12       40.23       33.36      9.10 o 
   4  -1  12      121.98      133.36     18.88 o 
   5  -1  12       14.55       20.53      9.19 o 
   6  -1  12       31.90       14.51      9.75 o 
   7  -1  12        7.50        7.48      9.61 o 
  -7   0  12       17.62       23.68     16.17 o 
  -6   0  12       85.48       63.91     13.14 o 
  -5   0  12      145.19      134.74     15.72 o 
  -4   0  12      241.51      225.46     15.06 o 
  -3   0  12      266.79      283.42     16.22 o 
  -2   0  12       29.13       24.46      8.26 o 
  -1   0  12      120.07      122.24     12.03 o 
   0   0  12      113.48      146.96     11.59 o 
   1   0  12     1410.18     1398.21     36.11 o 
   2   0  12      351.21      412.19     24.18 o 
   3   0  12      332.61      334.04     18.10 o 
   4   0  12      156.70      168.18     31.76 o 
   5   0  12        1.44        1.58     12.07 o 
   6   0  12        2.65       -1.99      9.44 o 
   7   0  12       22.05       15.45     11.61 o 
  -7   1  12        0.08       -3.08      8.82 o 
  -6   1  12       44.07       51.66     18.28 o 
  -5   1  12      803.87      782.56     31.11 o 
  -4   1  12      214.95      216.74     17.73 o 
  -3   1  12       49.03       44.66      9.06 o 
  -2   1  12        0.03       -1.92      6.54 o 
  -1   1  12       82.46       74.96     12.23 o 
   0   1  12      300.06      280.50     14.68 o 
   1   1  12      169.34      173.99     14.08 o 
   2   1  12     1505.07     1502.99     38.70 o 
   3   1  12      363.74      337.08     18.85 o 
   4   1  12      116.83      120.90     16.43 o 
   5   1  12        0.48       -9.59      9.59 o 
   6   1  12        9.30       11.62     24.55 o 
  -7   2  12        1.08       -2.71      8.62 o 
  -6   2  12       22.91       33.58     10.47 o 
  -5   2  12      214.54      223.98     16.94 o 
  -4   2  12        1.90        6.66      6.78 o 
  -3   2  12        2.62        2.08      7.08 o 
  -2   2  12      299.30      296.63     18.59 o 
  -1   2  12      369.30      359.36     16.40 o 
   0   2  12        1.11       -4.75      7.22 o 
   1   2  12      550.24      514.09     21.84 o 
   2   2  12       74.82       67.52     14.70 o 
   3   2  12      109.59      104.47     13.47 o 
   4   2  12       13.56       16.58     13.73 o 
   5   2  12      265.78      305.66     23.73 o 
   6   2  12        3.96        2.62     14.82 o 
  -7   3  12       80.27       61.83     11.86 o 
  -6   3  12       73.91       68.06     12.15 o 
  -5   3  12        0.76        5.23      9.40 o 
  -4   3  12        8.63        4.02      7.84 o 
  -3   3  12      428.58      379.05     17.66 o 
  -2   3  12      232.13      254.34     16.11 o 
  -1   3  12      371.50      367.77     16.63 o 
   0   3  12      152.74      157.71     13.93 o 
   1   3  12        1.06       -0.16      7.83 o 
   2   3  12       46.64       44.95     10.68 o 
   3   3  12        2.12        8.98      9.70 o 
   4   3  12      694.54      705.41     28.46 o 
   5   3  12      112.06       96.67     16.89 o 
  -7   4  12        3.36        8.71      8.90 o 
  -6   4  12        3.95        2.11      9.37 o 
  -5   4  12        9.42       -1.09      9.56 o 
  -4   4  12       45.70       35.37      9.95 o 
  -3   4  12       96.48       97.96     12.44 o 
  -2   4  12      121.77      147.08     12.68 o 
  -1   4  12        0.76       -6.28      6.28 o 
   0   4  12        0.43       -4.40      7.27 o 
   1   4  12       84.74       96.59     12.60 o 
   2   4  12       17.84       29.26     10.24 o 
   3   4  12      352.38      327.74     20.55 o 
   4   4  12      334.75      354.25     21.97 o 
   5   4  12       42.92       24.97     13.71 o 
  -6   5  12        1.06        0.70      8.11 o 
  -5   5  12       82.69       93.70     16.88 o 
  -4   5  12      308.08      319.20     28.45 o 
  -3   5  12        7.81        6.38      8.23 o 
  -2   5  12       44.82       57.59     15.28 o 
  -1   5  12      450.58      391.77     22.68 o 
   0   5  12        1.24        4.45      8.85 o 
   1   5  12       79.78      103.55     17.16 o 
   2   5  12       90.83       85.59     13.46 o 
   3   5  12      180.05      210.57     18.24 o 
   4   5  12       25.03       15.29     11.40 o 
  -6   6  12       24.11       31.23      9.14 o 
  -5   6  12        6.24        7.76      8.35 o 
  -4   6  12       47.44       36.91     10.14 o 
  -3   6  12       63.91       66.11     11.65 o 
  -2   6  12       40.15       32.39     10.03 o 
  -1   6  12       71.74       80.81     11.31 o 
   0   6  12        7.95       17.29     12.87 o 
   1   6  12       69.84       55.38     13.79 o 
   2   6  12        0.32       -6.45     10.48 o 
   3   6  12        3.43        5.49     11.84 o 
  -5   7  12        6.16       14.95      8.35 o 
  -4   7  12        0.56        5.62      8.05 o 
  -3   7  12       54.64       46.07     10.75 o 
  -2   7  12      259.34      274.79     16.41 o 
  -1   7  12       33.57       41.89      9.90 o 
   0   7  12       48.31       52.43     16.10 o 
   1   7  12       10.45       24.69     14.48 o 
   2   7  12       23.92        8.28     14.56 o 
  -3   8  12      100.65       93.33     12.31 o 
  -2   8  12      106.35      106.11     16.56 o 
  -1   8  12       65.81       63.23     11.05 o 
   0   8  12        5.54        1.84     12.46 o 
   1   8  12        0.11       16.34     14.81 o 
  -1 -11  13        9.64       15.62     10.35 o 
   0 -11  13       44.19       60.35     23.77 o 
   1 -11  13       39.88       32.71     12.74 o 
   2 -11  13       43.81       38.58     13.39 o 
   3 -11  13      242.84      271.37     21.87 o 
  -3 -10  13      136.58      141.89     15.01 o 
  -2 -10  13        0.96        4.68      7.83 o 
  -1 -10  13       10.23       17.73      8.80 o 
   0 -10  13      471.28      466.08     19.10 o 
   1 -10  13      144.07      131.74     16.86 o 
   2 -10  13       27.32       28.76      9.52 o 
   3 -10  13       11.09        5.19     10.68 o 
   4 -10  13        0.17       -1.38     10.13 o 
  -4  -9  13        0.09       14.66     14.16 o 
  -3  -9  13       19.37        7.84      9.17 o 
  -2  -9  13       12.00       10.55      8.21 o 
  -1  -9  13      377.66      380.73     18.89 o 
   0  -9  13      436.27      445.99     18.63 o 
   1  -9  13      197.21      214.36     15.34 o 
   2  -9  13       14.12       11.18      8.57 o 
   3  -9  13       61.01       50.12     10.13 o 
   4  -9  13        0.50       -8.27     10.22 o 
   5  -9  13      237.66      242.20     17.95 o 
  -5  -8  13       40.99       11.57     23.67 o 
  -4  -8  13       68.64       74.75     17.62 o 
  -3  -8  13       37.01       14.05     27.95 o 
  -2  -8  13      295.96      318.88     34.24 o 
  -1  -8  13      952.88     1011.53     31.63 o 
   0  -8  13       78.63       81.42     10.30 o 
   1  -8  13      124.57       78.22      9.16 o 
   2  -8  13       56.29       40.39      6.07 o 
   3  -8  13      389.92      365.65     20.16 o 
   4  -8  13      128.79      147.91     13.64 o 
   5  -8  13      230.46      221.24     35.68 o 
   6  -8  13        9.60        9.09     10.64 o 
  -5  -7  13        0.44       -1.69     11.17 o 
  -4  -7  13       16.92       25.14     11.60 o 
  -3  -7  13      295.10      303.60     45.21 o 
  -2  -7  13      167.85      144.83     14.10 o 
  -1  -7  13      207.97      197.74     14.84 o 
   0  -7  13       24.25       26.91      8.23 o 
   1  -7  13       29.02       31.56      7.98 o 
   2  -7  13      173.53      155.63      9.12 o 
   3  -7  13      404.68      438.05     14.41 o 
   4  -7  13       57.69       55.98     11.10 o 
   5  -7  13      208.57      215.22     14.80 o 
   6  -7  13       29.92        1.59      9.14 o 
  -6  -6  13       18.48       27.66     11.55 o 
  -5  -6  13       87.83       65.34     14.25 o 
  -4  -6  13        1.71        6.82     10.67 o 
  -3  -6  13       10.41        8.02      8.90 o 
  -2  -6  13       39.64       32.27      8.28 o 
  -1  -6  13       63.72       50.64      9.85 o 
   0  -6  13      211.13      216.91     14.70 o 
   1  -6  13      379.48      396.84     18.39 o 
   2  -6  13      227.31      244.33     15.55 o 
   3  -6  13      156.31      161.88      9.39 o 
   4  -6  13       39.88       27.17      4.75 o 
   5  -6  13       19.76        2.26     10.43 o 
   6  -6  13       32.29       33.00     13.50 o 
  -6  -5  13        1.47        4.41      9.09 o 
  -5  -5  13        0.44        7.02      9.11 o 
  -4  -5  13      186.56      199.60     16.15 o 
  -3  -5  13        8.78       15.10      9.20 o 
  -2  -5  13        0.52       -1.95      7.06 o 
  -1  -5  13       66.68       78.27      9.83 o 
   0  -5  13      147.77      165.66     13.35 o 
   1  -5  13      497.23      531.61     21.47 o 
   2  -5  13      343.27      320.19     28.00 o 
   3  -5  13       18.76       13.80      5.95 o 
   4  -5  13        2.12        0.71      5.13 o 
   5  -5  13      155.20      187.36     15.68 o 
   6  -5  13       68.77       63.54     18.43 o 
  -6  -4  13       38.33       40.92     11.46 o 
  -5  -4  13      159.88      142.58     15.73 o 
  -4  -4  13        1.11        4.24      8.36 o 
  -3  -4  13      121.63      144.88     13.55 o 
  -2  -4  13      405.99      448.93     19.92 o 
  -1  -4  13       55.60       48.04      7.88 o 
   0  -4  13       30.39       30.11      7.97 o 
   1  -4  13       85.41       74.37      9.41 o 
   2  -4  13       57.92       39.95     14.77 o 
   3  -4  13      327.03      280.12     28.97 o 
   4  -4  13       26.12       16.30     10.43 o 
   5  -4  13      592.18      596.41     21.24 o 
   6  -4  13        6.21        5.34      5.76 o 
  -7  -3  13       13.28        8.60     12.47 o 
  -6  -3  13       40.23       28.55     10.97 o 
  -5  -3  13      169.05      174.01     15.51 o 
  -4  -3  13       72.43       68.43     12.63 o 
  -3  -3  13      401.18      381.17     24.96 o 
  -2  -3  13      311.09      317.19     17.29 o 
  -1  -3  13      197.98      220.77     14.64 o 
   0  -3  13       13.80        9.68      6.03 o 
   1  -3  13       21.96       34.49      7.91 o 
   2  -3  13       80.18       80.66      8.93 o 
   3  -3  13      261.36      263.72     31.90 o 
   4  -3  13      116.72      118.23     12.41 o 
   5  -3  13      278.96      279.47     23.26 o 
   6  -3  13        6.96        4.30      7.71 o 
  -7  -2  13       67.92       74.45     15.41 o 
  -6  -2  13       25.78       51.73     13.32 o 
  -5  -2  13      110.88      140.18     14.50 o 
  -4  -2  13      389.22      378.49     19.66 o 
  -3  -2  13      120.93      131.87     12.91 o 
  -2  -2  13       28.92       12.32      8.06 o 
  -1  -2  13      627.33      640.89     23.72 o 
   0  -2  13       75.99       88.51     11.24 o 
   1  -2  13      193.12      185.80     10.95 o 
   2  -2  13      115.81      112.74     11.28 o 
   3  -2  13        8.99       -1.73      7.72 o 
   4  -2  13        1.94       11.93      8.48 o 
   5  -2  13       32.28       29.34      9.63 o 
   6  -2  13       24.35       28.78     10.04 o 
  -7  -1  13       11.46       16.83     14.67 o 
  -6  -1  13       97.81       89.82     14.78 o 
  -5  -1  13      103.14      103.10     13.03 o 
  -4  -1  13       27.38       36.59      9.90 o 
  -3  -1  13       20.32       17.81      9.03 o 
  -2  -1  13       17.07       29.22      8.83 o 
  -1  -1  13      201.38      192.88     14.32 o 
   0  -1  13      134.40      126.08     13.15 o 
   1  -1  13      149.64      138.65     11.93 o 
   2  -1  13      189.76      191.04     14.53 o 
   3  -1  13       55.32       68.12     10.29 o 
   4  -1  13        0.04       -2.35      7.87 o 
   5  -1  13      503.74      501.43     25.31 o 
   6  -1  13       76.60       63.41     14.22 o 
  -7   0  13       45.06       49.33     17.12 o 
  -6   0  13      181.49      161.19     37.74 o 
  -5   0  13       96.30      108.02     15.29 o 
  -4   0  13       13.47        9.98      8.27 o 
  -3   0  13      146.70      182.73     14.48 o 
  -2   0  13      583.54      549.64     22.14 o 
  -1   0  13      200.32      213.24     14.93 o 
   0   0  13        8.39        6.16     11.04 o 
   1   0  13      788.72      751.05     27.95 o 
   2   0  13      143.80      131.64     13.26 o 
   3   0  13       19.20       27.18     11.15 o 
   4   0  13       10.81        8.38     10.28 o 
   5   0  13      162.62      155.06     22.68 o 
   6   0  13        0.39       -4.03     13.32 o 
  -7   1  13      125.49      136.90     24.70 o 
  -6   1  13       15.99       10.35     19.40 o 
  -5   1  13       55.87       49.33     12.58 o 
  -4   1  13      323.26      333.19     30.17 o 
  -3   1  13      326.39      368.87     18.89 o 
  -2   1  13        9.93        6.66      7.93 o 
  -1   1  13      311.84      340.40     22.84 o 
   0   1  13       31.91       29.13      8.23 o 
   1   1  13       19.48       20.08      8.77 o 
   2   1  13      150.19      141.32     14.20 o 
   3   1  13      247.09      265.11     19.36 o 
   4   1  13       22.09       26.71     12.21 o 
   5   1  13      104.68      127.90     22.49 o 
   6   1  13        9.95       23.19     16.12 o 
  -7   2  13        1.58        0.26     11.30 o 
  -6   2  13        7.64        7.25     12.42 o 
  -5   2  13       10.93        7.08     18.58 o 
  -4   2  13      400.28      366.37     22.60 o 
  -3   2  13      906.01      915.04     48.12 o 
  -2   2  13       25.98       19.53      8.85 o 
  -1   2  13       26.61       20.56      7.85 o 
   0   2  13       90.18       80.09     12.54 o 
   1   2  13       52.82       63.05     11.72 o 
   2   2  13        3.04        9.21      8.59 o 
   3   2  13      507.34      545.17     29.12 o 
   4   2  13      103.94       96.19     16.93 o 
   5   2  13      116.01      103.00     17.70 o 
  -6   3  13       89.69       68.34     12.81 o 
  -5   3  13      121.29      122.71     14.55 o 
  -4   3  13       65.66       56.25     22.11 o 
  -3   3  13      359.00      308.18     21.07 o 
  -2   3  13        5.65        5.26      9.99 o 
  -1   3  13       31.93       23.81      8.12 o 
   0   3  13       56.29       69.74     11.93 o 
   1   3  13       94.24      121.31     13.95 o 
   2   3  13      114.97       96.60     13.66 o 
   3   3  13       56.47       51.07     12.16 o 
   4   3  13       22.69       31.58     11.67 o 
   5   3  13        1.24        4.09     12.32 o 
  -6   4  13       47.76       33.04     10.80 o 
  -5   4  13        8.35       18.43      9.99 o 
  -4   4  13       66.33       72.21     14.74 o 
  -3   4  13        4.12       10.45      8.65 o 
  -2   4  13      120.63      113.08     15.56 o 
  -1   4  13      210.03      205.83     24.36 o 
   0   4  13      100.18      133.12     19.05 o 
   1   4  13      125.82      117.68     14.33 o 
   2   4  13        0.24       -2.82      9.04 o 
   3   4  13        5.93       16.32     11.08 o 
   4   4  13       17.86       11.73     10.98 o 
  -5   5  13        0.42        0.32      8.40 o 
  -4   5  13       41.87       33.13     10.95 o 
  -3   5  13       50.06       48.75     11.46 o 
  -2   5  13        8.05       -1.68     11.23 o 
  -1   5  13      301.41      293.47     21.62 o 
   0   5  13        3.00       -3.72     10.75 o 
   1   5  13       11.37        2.03     10.58 o 
   2   5  13        0.47        3.27      9.94 o 
   3   5  13       45.56       67.03     14.14 o 
  -4   6  13       13.79       11.42     11.05 o 
  -3   6  13       73.34       77.47     18.97 o 
  -2   6  13        1.82        1.19      8.82 o 
  -1   6  13       69.06       63.88     13.77 o 
   0   6  13        8.90       -0.16     13.42 o 
   1   6  13      109.62       71.96     15.69 o 
   2   6  13       34.48       30.82     14.11 o 
  -3   7  13        0.99        6.75     10.75 o 
  -2   7  13       47.36       38.01     11.33 o 
  -1   7  13        5.93       -9.89      9.89 o 
   0   7  13       29.93       43.17     17.44 o 
   1   7  13       82.34       46.09     17.60 o 
  -2 -10  14      308.14      295.47     18.73 o 
  -1 -10  14       39.02       52.69     10.22 o 
   0 -10  14       36.64       39.16      8.95 o 
   1 -10  14       15.35       12.24     11.76 o 
   2 -10  14        6.16        8.07     10.75 o 
   3 -10  14       30.32       40.88     13.91 o 
  -3  -9  14       65.36       51.12     15.24 o 
  -2  -9  14      134.03      115.75     13.42 o 
  -1  -9  14       41.22       19.10     10.66 o 
   0  -9  14      101.37       94.99     11.64 o 
   1  -9  14       47.01       29.96     10.54 o 
   2  -9  14       97.83       92.62     16.20 o 
   3  -9  14       61.08       63.54     16.93 o 
   4  -9  14       22.96       28.32     12.71 o 
  -4  -8  14       13.69       21.79     15.63 o 
  -3  -8  14       11.30        9.08     12.80 o 
  -2  -8  14       19.00       18.49      9.79 o 
  -1  -8  14        2.71        8.05      8.18 o 
   0  -8  14      435.44      402.98     22.53 o 
   1  -8  14      112.62       95.51     10.60 o 
   2  -8  14      500.70      470.11     13.96 o 
   3  -8  14       30.64       37.10     13.46 o 
   4  -8  14       98.08      119.38     16.51 o 
   5  -8  14       11.23       15.72     18.49 o 
  -4  -7  14        0.14       -4.04     12.37 o 
  -3  -7  14        6.66        4.99     12.67 o 
  -2  -7  14      468.59      466.02     26.57 o 
  -1  -7  14       27.71       22.54      9.50 o 
   0  -7  14      304.86      295.60     17.30 o 
   1  -7  14      632.23      635.62     23.70 o 
   2  -7  14        3.85        6.57      5.62 o 
   3  -7  14        1.56       -1.88      4.50 o 
   4  -7  14      116.18      175.82     18.83 o 
   5  -7  14       72.61       70.51     15.71 o 
  -5  -6  14        9.20       11.45     12.48 o 
  -4  -6  14        2.71       -4.48      9.95 o 
  -3  -6  14       60.84       74.84     13.76 o 
  -2  -6  14      380.78      356.11     48.16 o 
  -1  -6  14       55.11       52.39     10.53 o 
   0  -6  14       80.76       91.77     11.61 o 
   1  -6  14      377.51      346.98     18.14 o 
   2  -6  14      274.94      238.06     23.57 o 
   3  -6  14      110.08      138.86      9.60 o 
   4  -6  14      531.59      575.96     16.43 o 
   5  -6  14       56.60       73.65     15.72 o 
  -5  -5  14       58.86       59.73     12.57 o 
  -4  -5  14      540.15      585.00     25.37 o 
  -3  -5  14       92.89      103.45     27.42 o 
  -2  -5  14        6.31        8.16     16.80 o 
  -1  -5  14        7.37        1.65      7.00 o 
   0  -5  14        9.06       14.53      7.90 o 
   1  -5  14        0.71        0.93      9.14 o 
   2  -5  14      732.67      665.98     24.95 o 
   3  -5  14      607.99      597.88     23.38 o 
   4  -5  14       93.02      106.45      9.31 o 
   5  -5  14        8.16       11.01      5.64 o 
   6  -5  14       28.91       36.14      9.87 o 
  -6  -4  14       33.14       13.33     10.84 o 
  -5  -4  14        8.64       10.53      9.35 o 
  -4  -4  14       71.63       83.95     16.52 o 
  -3  -4  14       50.83       45.63     10.78 o 
  -2  -4  14       78.86       58.08     10.72 o 
  -1  -4  14       27.63       33.52     10.56 o 
   0  -4  14      104.21       90.72     10.65 o 
   1  -4  14      451.40      457.37     21.45 o 
   2  -4  14      666.21      627.69     30.34 o 
   3  -4  14      343.02      342.05     25.09 o 
   4  -4  14       10.50       11.49      8.02 o 
   5  -4  14       16.41       -1.27      7.72 o 
   6  -4  14      225.70      208.24     11.85 o 
  -6  -3  14      100.10      111.52     16.99 o 
  -5  -3  14       31.38       32.74     11.01 o 
  -4  -3  14       28.59       20.83      9.62 o 
  -3  -3  14       90.07       96.38     17.43 o 
  -2  -3  14      513.76      482.24     21.58 o 
  -1  -3  14        2.74       -4.17      7.51 o 
   0  -3  14      141.48      133.35     12.95 o 
   1  -3  14      221.51      218.61     14.43 o 
   2  -3  14      103.14      116.44     13.01 o 
   3  -3  14      136.60      153.10     25.39 o 
   4  -3  14      115.67      100.89     12.41 o 
   5  -3  14      266.95      228.94     16.67 o 
   6  -3  14       83.46       91.65     12.53 o 
  -6  -2  14       24.84       40.38     15.43 o 
  -5  -2  14        0.27       -7.04      8.35 o 
  -4  -2  14        0.11        3.28      8.28 o 
  -3  -2  14      192.49      180.31     15.25 o 
  -2  -2  14      324.03      364.41     19.44 o 
  -1  -2  14        1.29       -1.73      7.44 o 
   0  -2  14       70.68       69.06     10.95 o 
   1  -2  14      100.17       92.53     12.08 o 
   2  -2  14        7.66       -8.28      9.01 o 
   3  -2  14        0.54        5.72      8.43 o 
   4  -2  14      668.94      699.69     28.54 o 
   5  -2  14      141.55      118.08     14.11 o 
   6  -2  14       20.76       27.74     17.76 o 
  -6  -1  14       66.39       80.42     15.02 o 
  -5  -1  14       12.54        1.05      9.24 o 
  -4  -1  14      127.58      146.95     18.69 o 
  -3  -1  14       33.98       37.76     12.97 o 
  -2  -1  14       82.94       74.41     11.47 o 
  -1  -1  14       91.20       94.94     12.43 o 
   0  -1  14       37.77       35.58      9.50 o 
   1  -1  14        0.70        6.54      7.36 o 
   2  -1  14        0.54       -3.54     10.79 o 
   3  -1  14       83.66       81.58     14.77 o 
   4  -1  14      386.00      341.86     39.37 o 
   5  -1  14       35.52       15.96     10.25 o 
  -6   0  14       11.96        6.12     13.73 o 
  -5   0  14        5.20        6.95     10.14 o 
  -4   0  14       37.65       56.31     11.38 o 
  -3   0  14        3.44        5.58      8.55 o 
  -2   0  14       63.02       73.36     11.26 o 
  -1   0  14       27.19        0.75      8.29 o 
   0   0  14      365.65      348.97     19.64 o 
   1   0  14       28.48       27.42      8.71 o 
   2   0  14       34.62       36.49     10.29 o 
   3   0  14        1.42       -7.81      9.74 o 
   4   0  14        0.40        2.20     14.49 o 
   5   0  14        2.28        7.45     14.82 o 
  -6   1  14       73.17       59.07     18.11 o 
  -5   1  14       37.09       28.63     14.78 o 
  -4   1  14       50.69       32.94     14.03 o 
  -3   1  14        9.68        7.41      8.52 o 
  -2   1  14        1.93        0.07     12.11 o 
  -1   1  14       68.30       77.01     11.95 o 
   0   1  14      378.62      389.28     18.46 o 
   1   1  14       78.14       69.47     12.07 o 
   2   1  14        5.51       21.17      9.70 o 
   3   1  14      244.12      207.90     20.51 o 
   4   1  14       38.16       38.47     13.37 o 
   5   1  14        6.40        7.39     15.65 o 
  -6   2  14       23.11       23.20     14.77 o 
  -5   2  14       98.83       62.96     16.79 o 
  -4   2  14        5.36       -1.56     13.86 o 
  -3   2  14       11.48       -2.79      9.63 o 
  -2   2  14      182.56      190.66     16.18 o 
  -1   2  14       23.57       28.02     10.02 o 
   0   2  14      357.78      401.28     19.23 o 
   1   2  14        6.19       -5.75     10.18 o 
   2   2  14       98.73       89.20     13.84 o 
   3   2  14       79.14       92.96     14.20 o 
   4   2  14        3.98        8.09     12.31 o 
  -5   3  14        4.64       16.00     13.51 o 
  -4   3  14       33.54       16.98     15.09 o 
  -3   3  14        2.13       12.99     12.89 o 
  -2   3  14      496.99      469.97     26.29 o 
  -1   3  14      131.45      126.33     14.43 o 
   0   3  14       62.28       73.62     11.36 o 
   1   3  14       22.70        7.77      9.69 o 
   2   3  14       70.06       82.08     13.55 o 
   3   3  14       13.86       13.83     11.23 o 
   4   3  14        1.17       -0.67     12.19 o 
  -5   4  14       33.68       41.22     11.71 o 
  -4   4  14      105.71       96.62     19.21 o 
  -3   4  14      105.47      113.94     20.21 o 
  -2   4  14      138.23      127.20     20.64 o 
  -1   4  14      150.33      140.86     15.20 o 
   0   4  14        9.30        8.93     11.58 o 
   1   4  14       18.40       23.19     10.75 o 
   2   4  14       18.39       12.20     10.82 o 
   3   4  14       39.84       35.58     12.71 o 
  -4   5  14       63.64       84.05     17.92 o 
  -3   5  14       88.17      102.10     19.97 o 
  -2   5  14       42.30       36.53     15.90 o 
  -1   5  14        0.10        0.22     10.66 o 
   0   5  14      142.98      128.66     17.79 o 
   1   5  14       98.18      100.38     17.57 o 
   2   5  14       80.27       94.05     17.30 o 
  -3   6  14        0.96        4.72     10.02 o 
  -2   6  14        8.42       28.11     15.26 o 
  -1   6  14       22.77       23.12     12.57 o 
   0   6  14      188.93      161.72     23.87 o 
  -1  -9  15       21.63       17.05      9.45 o 
   0  -9  15      181.11      173.16     14.76 o 
   1  -9  15       66.30       49.57      8.80 o 
   2  -9  15        6.18        8.31     11.67 o 
   3  -9  15       69.08       47.35     15.93 o 
  -3  -8  15       44.42       49.99     16.67 o 
  -2  -8  15      114.12      112.20     14.29 o 
  -1  -8  15      103.29      103.20     13.14 o 
   0  -8  15      103.14       97.30     12.29 o 
   1  -8  15        0.83        8.56      7.39 o 
   2  -8  15       14.34       20.59      5.73 o 
   3  -8  15       40.63       39.39     13.26 o 
   4  -8  15       77.41       75.18     20.42 o 
  -3  -7  15       69.90       85.81     19.76 o 
  -2  -7  15        9.18       10.74     14.40 o 
  -1  -7  15        4.72        3.21      8.29 o 
   0  -7  15        4.69       15.76      8.22 o 
   1  -7  15       25.39       33.77      9.21 o 
   2  -7  15      380.13      407.53     15.82 o 
   3  -7  15       64.54       75.40      7.81 o 
   4  -7  15       91.94       71.15     20.72 o 
  -4  -6  15      192.60      189.35     20.13 o 
  -3  -6  15       10.96       -5.32     12.32 o 
  -2  -6  15       75.54       80.47     19.22 o 
  -1  -6  15       30.87       21.52     12.33 o 
   0  -6  15       28.88       43.73     10.31 o 
   1  -6  15      217.89      215.03     15.84 o 
   2  -6  15      682.68      613.08     33.10 o 
   3  -6  15        6.51       -1.65      7.24 o 
   4  -6  15       24.10       21.70      6.33 o 
  -4  -5  15      234.62      251.77     22.29 o 
  -3  -5  15      311.86      302.42     22.88 o 
  -2  -5  15        1.07       22.64     10.82 o 
  -1  -5  15        1.99        9.54     12.30 o 
   0  -5  15       27.04       32.69      9.89 o 
   1  -5  15       15.17       17.46      8.17 o 
   2  -5  15        0.33       11.45      8.17 o 
   3  -5  15       16.22       12.58      8.30 o 
   4  -5  15       15.44       20.80      8.90 o 
   5  -5  15      159.81      153.61     10.37 o 
  -5  -4  15       28.12       33.67     11.68 o 
  -4  -4  15       27.90       34.14     10.71 o 
  -3  -4  15      230.59      222.03     21.45 o 
  -2  -4  15      342.32      341.38     23.11 o 
  -1  -4  15       11.67       12.69      9.74 o 
   0  -4  15       71.92       89.02     17.43 o 
   1  -4  15       14.18       19.22     10.14 o 
   2  -4  15       84.07       84.29     12.19 o 
   3  -4  15        5.28        3.48      8.03 o 
   4  -4  15      198.47      184.93     15.57 o 
   5  -4  15      149.32      156.60     14.57 o 
  -5  -3  15       28.06       27.68     11.37 o 
  -4  -3  15      152.68      153.16     15.88 o 
  -3  -3  15       17.81       21.57     10.11 o 
  -2  -3  15      142.19      142.00     17.89 o 
  -1  -3  15       33.48       31.06     10.38 o 
   0  -3  15        0.37       20.37     10.51 o 
   1  -3  15       82.25      107.12     18.87 o 
   2  -3  15      108.44      118.07     19.03 o 
   3  -3  15       31.87       26.58      9.48 o 
   4  -3  15       67.33       71.89     20.39 o 
   5  -3  15       56.62       63.90     11.80 o 
  -5  -2  15        7.95       -0.39     10.64 o 
  -4  -2  15      245.92      271.84     18.96 o 
  -3  -2  15       30.01       17.15      9.76 o 
  -2  -2  15        3.26        4.06      8.39 o 
  -1  -2  15      103.33      109.69     14.00 o 
   0  -2  15      459.18      442.53     21.68 o 
   1  -2  15       65.83       50.21     11.16 o 
   2  -2  15      193.96      196.95     23.65 o 
   3  -2  15       83.55       76.79     18.21 o 
   4  -2  15        2.79        5.45      9.11 o 
   5  -2  15        0.60        2.33      9.42 o 
  -5  -1  15        3.33        1.94     12.85 o 
  -4  -1  15       24.11       29.29     10.68 o 
  -3  -1  15        8.41        4.23     10.63 o 
  -2  -1  15       95.41       95.70     13.20 o 
  -1  -1  15      105.08      104.58     14.42 o 
   0  -1  15      165.92      179.19     19.76 o 
   1  -1  15       27.14       11.02      9.57 o 
   2  -1  15        2.70       -7.81     10.25 o 
   3  -1  15       65.93       76.22     22.38 o 
   4  -1  15        8.26       19.19     14.59 o 
  -5   0  15        0.09       -3.64      9.90 o 
  -4   0  15       12.61        6.11     10.90 o 
  -3   0  15        7.90       13.66      9.52 o 
  -2   0  15      169.17      169.24     15.84 o 
  -1   0  15      201.85      222.83     17.35 o 
   0   0  15        0.59       -5.22      8.29 o 
   1   0  15       69.90       59.55     10.89 o 
   2   0  15       86.53       68.79     15.34 o 
   3   0  15       24.35       39.37     13.27 o 
   4   0  15       52.46       56.96     18.23 o 
  -5   1  15       24.23       30.87     15.82 o 
  -4   1  15        8.88        8.65     10.69 o 
  -3   1  15       24.70       28.93     11.54 o 
  -2   1  15        9.22        5.67      9.28 o 
  -1   1  15       53.23       66.44     12.14 o 
   0   1  15      184.48      188.41     15.31 o 
   1   1  15      129.70      119.59     13.32 o 
   2   1  15       12.17       13.62     10.16 o 
   3   1  15       87.66       95.05     22.52 o 
   4   1  15       49.69       21.38     16.91 o 
  -5   2  15       12.90        5.02     15.87 o 
  -4   2  15       90.56       62.41     20.87 o 
  -3   2  15        7.08       13.42     11.05 o 
  -2   2  15       56.05       65.25     14.19 o 
  -1   2  15        1.35        1.38      8.98 o 
   0   2  15      393.18      399.35     20.33 o 
   1   2  15      132.48      140.69     24.49 o 
   2   2  15       57.14       69.66     13.47 o 
   3   2  15        1.98       -3.34     11.51 o 
  -4   3  15       11.04       28.33     15.55 o 
  -3   3  15        6.77        5.27     15.66 o 
  -2   3  15       28.06       39.01     12.99 o 
  -1   3  15       38.26       41.01     13.59 o 
   0   3  15       39.47       51.86     11.60 o 
   1   3  15       45.05       64.36     14.83 o 
   2   3  15       42.68       42.25     12.26 o 
  -3   4  15       15.99        2.08     13.98 o 
  -2   4  15       13.06       -3.40     15.15 o 
  -1   4  15       17.54       12.66     10.15 o 
   0   4  15       59.56       29.90     15.07 o 
   1   4  15       15.75       13.19     11.94 o 
  -1   5  15       72.28       56.60     14.78 o 
  -1  -8  16      126.84      104.11     13.73 o 
   0  -8  16       12.42       10.13      8.95 o 
   1  -8  16       37.56       47.84     10.03 o 
   2  -8  16       36.74       29.61      6.92 o 
  -2  -7  16      193.83      211.85     29.70 o 
  -1  -7  16      154.62      157.73     15.97 o 
   0  -7  16      219.65      204.85     23.25 o 
   1  -7  16       20.51       21.93      9.27 o 
   2  -7  16        9.43        3.97      8.02 o 
   3  -7  16        0.77        2.38      5.83 o 
  -3  -6  16       79.12      101.99     20.66 o 
  -2  -6  16      114.16      106.32     20.03 o 
  -1  -6  16       46.83       66.65     17.35 o 
   0  -6  16       14.45       11.32      9.46 o 
   1  -6  16       27.79       24.43      9.59 o 
   2  -6  16       72.58       84.65     11.97 o 
   3  -6  16       81.36       78.39     11.64 o 
  -3  -5  16      177.20      249.32     34.84 o 
  -2  -5  16       23.09       21.43     14.05 o 
  -1  -5  16       97.64       90.27     18.91 o 
   0  -5  16        7.55        8.63     13.48 o 
   1  -5  16      197.94      191.39     18.50 o 
   2  -5  16       88.67       86.68     12.77 o 
   3  -5  16      256.97      288.46     26.52 o 
  -4  -4  16       99.74      104.43     17.69 o 
  -3  -4  16       80.50       92.62     24.00 o 
  -2  -4  16        4.72        1.06     10.70 o 
  -1  -4  16        2.09       -7.63      9.30 o 
   0  -4  16       21.91       36.55     14.60 o 
   1  -4  16      158.17      157.12     21.51 o 
   2  -4  16       24.00       11.92     10.31 o 
   3  -4  16       34.15       27.93     10.27 o 
   4  -4  16        2.09       11.28      9.08 o 
  -4  -3  16        0.91        3.92      9.51 o 
  -3  -3  16       13.59       10.72     10.01 o 
  -2  -3  16       25.46       19.79     15.74 o 
  -1  -3  16       80.73       89.06     15.70 o 
   0  -3  16      316.04      330.88     23.36 o 
   1  -3  16       90.30       70.96     18.40 o 
   2  -3  16        7.84        5.85     20.30 o 
   3  -3  16       16.04       31.10     20.69 o 
   4  -3  16       67.91       89.29     13.48 o 
  -4  -2  16        9.58       -3.77      9.60 o 
  -3  -2  16       89.41       70.75     12.93 o 
  -2  -2  16       74.72       73.89     12.94 o 
  -1  -2  16       83.41       95.35     13.69 o 
   0  -2  16      367.44      387.96     25.84 o 
   1  -2  16        1.24        2.84     10.71 o 
   2  -2  16        9.23        9.98     13.76 o 
   3  -2  16       62.63       21.38     15.22 o 
  -4  -1  16       33.46       41.80     14.26 o 
  -3  -1  16       30.22       56.57     12.69 o 
  -2  -1  16       75.59       72.32     13.13 o 
  -1  -1  16       39.79       50.39     11.86 o 
   0  -1  16       32.58       21.99     10.49 o 
   1  -1  16       13.88       22.20     10.53 o 
   2  -1  16       19.92       45.07     12.26 o 
   3  -1  16      139.97      198.85     25.95 o 
  -4   0  16       14.62       12.89     11.33 o 
  -3   0  16       32.45       39.49     11.62 o 
  -2   0  16       14.64        1.24      9.69 o 
  -1   0  16       15.40        6.35      9.84 o 
   0   0  16        0.44        6.25      9.50 o 
   1   0  16       12.69        4.84      9.78 o 
   2   0  16      284.57      325.67     26.61 o 
   3   0  16       10.96        8.66     20.42 o 
  -4   1  16        0.20       12.95     11.95 o 
  -3   1  16        3.54       -0.09     10.36 o 
  -2   1  16       14.28       30.12     10.99 o 
  -1   1  16        7.98        3.92     10.20 o 
   0   1  16       66.08       83.79     12.32 o 
   1   1  16       33.43       25.19      9.98 o 
   2   1  16       85.92      116.87     18.76 o 
  -3   2  16       23.99       28.28     12.43 o 
  -2   2  16      116.71      135.36     18.73 o 
  -1   2  16       21.32       30.33     13.11 o 
   0   2  16       19.02       22.62     10.25 o 
   1   2  16       47.25       31.00     11.03 o 
   2   2  16        9.01       -8.92     20.30 o 
  -2   3  16       94.64       33.28     13.82 o 
  -1   3  16       27.77       28.19     13.38 o 
   0   3  16        0.17       12.11     10.50 o 
   0  -6  17       40.30       40.99     12.64 o 
   1  -6  17      125.42      144.21     15.72 o 
  -1  -5  17       97.82       76.02     19.53 o 
   0  -5  17      100.90       80.04     19.42 o 
   1  -5  17       14.09       27.44     11.12 o 
   2  -5  17       13.20       20.52     11.39 o 
  -2  -4  17       46.35       48.34     14.49 o 
  -1  -4  17      142.07      162.86     23.60 o 
   0  -4  17       79.64       81.96     19.32 o 
   1  -4  17       58.25       45.50     16.45 o 
   2  -4  17       42.24       45.78     20.18 o 
  -2  -3  17       15.94       21.23     12.59 o 
  -1  -3  17        1.10        4.37     11.75 o 
   0  -3  17       62.91       54.83     17.88 o 
   1  -3  17       40.41       45.63     16.90 o 
   2  -3  17       37.62       26.09     21.33 o 
  -2  -2  17        0.67        9.11     11.86 o 
  -1  -2  17       39.96       53.02     14.87 o 
   0  -2  17      190.00      197.24     21.47 o 
   1  -2  17      136.93      164.37     41.63 o 
   2  -2  17       95.03      117.46     28.64 o 
  -2  -1  17        0.22        9.13     10.40 o 
  -1  -1  17      126.62      132.15     16.25 o 
   0  -1  17      112.27      131.56     19.25 o 
   1  -1  17       88.79       55.55     15.26 o 
  -2   0  17       62.68       79.99     15.17 o 
  -1   0  17       80.10      110.35     15.70 o 
   0   0  17       13.04        9.67     11.04 o 
   1   0  17       60.56       86.19     15.47 o 
                                                 
